# Supplementary material for: Clonal hematopoiesis associates with prevalent and incident cardiometabolic disease in a cardiac catheterization cohort
Source: PLoS One. 2026 Feb 10;21(2):e0339491. doi: 10.1371/journal.pone.0339491 (PMC12890114; doi:10.1371/journal.pone.0339491)
Supplement: S2 File — S1–S7 Supplemental Tables. This file includes Supplemental Tables. S1 Table. Clinical ICD Codes Used to Define Prevalent and Incident Outcomes. Table of all ICD 9 and 10 codes used to define prevalent and incident outcomes from electronic health record data in CATHGEN. ICD, International Classification of Diseases. S2 Table. Transcripts, genes and variants used for CHIP calling. Table of 68 genes, relevant variants and transcripts used for variant calling. S3 Table. Statistical Analysis Approach. Summary of the statistical analysis approach for prevalent and incident outcomes. Basic covariates = Age, Sex, Ancestry, Smoking; *included in sensitivity model for CAD; HF phenotypes include HF with reduced ejection fraction (HFrEF, EF < 50%) and HF with preserved ejection fraction (HFpEF, EF ≥ 50%); BMI, body mass index; CAD, coronary artery disease; HF, heart failure; MI, myocardial infarction; CV, cardiovascular; ANOVA, analysis of variance; PH, proportional hazards; CRR, competing risk reduction. S4 Table. 463 CHIP variants identified in CATHGEN. Variant level details for the 463 CHIP variants identified in 427 CATHGEN participants. S5 Table. Associations of CHIP with prevalent cardiometabolic disease. Overall, large CHIP and gene-specific analysis for associations of CHIP with prevalent cardiometabolic disease. *Associations for obese vs. non-obese participants defined as body-mass index (BMI) ≥30 mg/kg2. Multivariate analyses are adjsuted for age, sex, ancestry and smoking. ^Multivariate analyses for coronary artery disease (CAD) are adjusted for age, sex, ancestry, smoking, diabetes, BMI, hypertension and hyperlipidemia. CAD sensitivity model included statin use for participants with medication data available. #Multivariate analyses for heart failure (HF) and atrial fibrillation (AF) are adjusted for age, sex, ancestry, smoking, diabetes, BMI, hypertension, hyperlipidemia, prevalent CAD and history of malignancy. AF models are additionally adjusted for prevalent HF. [file pone.0339491.s009.xlsx]

## Sheet: Supplemental Tables
Supplemental Tables
S1 Table. Clinical ICD Codes Used to Define Prevalent and Incident Outcomes
S2 Table. Transcripts, genes and variants used for CHIP calling
S3 Table. Statistical Analysis Approach
S4 Table. 463 CHIP variants identified in CATHGEN
S5 Table. Associations of CHIP with prevalent cardiometabolic disease
S6 Table. Associations of CHIP and time-to-overall mortality
S7 Table. Fine-Gray associations of CHIP and incident clinical outcomes

## Sheet: S1 Table
Supplemental Table 1. Clinical ICD Codes Used to Define Prevalent and Incident Outcomes
	ICD Diagnosis Code	Phenotype	Diagnosis	Diagnosis Group	ICD-9/ICD-10
1	289.83	Prevalent Hematologic Malignancy	Myelofibrosis (CMS-HCC)	BLOOD AND BLOOD-FORMING ORGANS	ICD-9
2	284.09	Prevalent Hematologic Malignancy	Other constitutional aplastic anemia (CMS-HCC)	BLOOD AND BLOOD-FORMING ORGANS	ICD-9
3	284.81	Prevalent Hematologic Malignancy	Red cell aplasia (acquired) (adult) (with thymoma) (CMS-HCC)	BLOOD AND BLOOD-FORMING ORGANS	ICD-9
4	284	Prevalent Hematologic Malignancy	Constitutional aplastic anemia	BLOOD AND BLOOD-FORMING ORGANS	ICD-9
5	C79.52	Prevalent Hematologic Malignancy	Secondary malignant neoplasm of bone marrow (CMS-HCC)	MALIGNANT NEOPLASMS OF ILL-DEFINED, OTHER SECONDARY AND UNSPECIFIED SITES	ICD-10
6	C95.00	Prevalent Hematologic Malignancy	Acute leukemia of unspecified cell type not having achieved remission (CMS-HCC)	MALIGNANT NEOPLASMS OF LYMPHOID, HEMATOPOIETIC AND RELATED TISSUE	ICD-10
7	C92.10	Prevalent Hematologic Malignancy	Chronic myeloid leukemia, BCR/ABL-positive, not having achieved remission (CMS-HCC)	MALIGNANT NEOPLASMS OF LYMPHOID, HEMATOPOIETIC AND RELATED TISSUE	ICD-10
8	C92.00	Prevalent Hematologic Malignancy	Acute myeloblastic leukemia, not having achieved remission (CMS-HCC)	MALIGNANT NEOPLASMS OF LYMPHOID, HEMATOPOIETIC AND RELATED TISSUE	ICD-10
9	C91.10	Prevalent Hematologic Malignancy	Chronic lymphocytic leukemia of B-cell type not having achieved remission (CMS-HCC)	MALIGNANT NEOPLASMS OF LYMPHOID, HEMATOPOIETIC AND RELATED TISSUE	ICD-10
10	C91.00	Prevalent Hematologic Malignancy	Acute lymphoblastic leukemia not having achieved remission (CMS-HCC)	MALIGNANT NEOPLASMS OF LYMPHOID, HEMATOPOIETIC AND RELATED TISSUE	ICD-10
11	C92.40	Prevalent Hematologic Malignancy	Acute promyelocytic leukemia, not having achieved remission (CMS-HCC)	MALIGNANT NEOPLASMS OF LYMPHOID, HEMATOPOIETIC AND RELATED TISSUE	ICD-10
12	C92.41	Prevalent Hematologic Malignancy	Acute promyelocytic leukemia, in remission (CMS-HCC)	MALIGNANT NEOPLASMS OF LYMPHOID, HEMATOPOIETIC AND RELATED TISSUE	ICD-10
13	C96.9	Prevalent Hematologic Malignancy	Malignant neoplasm of lymphoid, hematopoietic and related tissue, unspecified (CMS-HCC)	MALIGNANT NEOPLASMS OF LYMPHOID, HEMATOPOIETIC AND RELATED TISSUE	ICD-10
14	C92.01	Prevalent Hematologic Malignancy	Acute myeloblastic leukemia, in remission (CMS-HCC)	MALIGNANT NEOPLASMS OF LYMPHOID, HEMATOPOIETIC AND RELATED TISSUE	ICD-10
15	C94.6	Prevalent Hematologic Malignancy	Myelodysplastic disease, not classified (CMS-HCC)	MALIGNANT NEOPLASMS OF LYMPHOID, HEMATOPOIETIC AND RELATED TISSUE	ICD-10
16	C92.11	Prevalent Hematologic Malignancy	Chronic myeloid leukemia, BCR/ABL-positive, in remission (CMS-HCC)	MALIGNANT NEOPLASMS OF LYMPHOID, HEMATOPOIETIC AND RELATED TISSUE	ICD-10
17	C91.90	Prevalent Hematologic Malignancy	Lymphoid leukemia, unspecified not having achieved remission (CMS-HCC)	MALIGNANT NEOPLASMS OF LYMPHOID, HEMATOPOIETIC AND RELATED TISSUE	ICD-10
18	C91.41	Prevalent Hematologic Malignancy	Hairy cell leukemia, in remission (CMS-HCC)	MALIGNANT NEOPLASMS OF LYMPHOID, HEMATOPOIETIC AND RELATED TISSUE	ICD-10
19	C91.40	Prevalent Hematologic Malignancy	Hairy cell leukemia not having achieved remission (CMS-HCC)	MALIGNANT NEOPLASMS OF LYMPHOID, HEMATOPOIETIC AND RELATED TISSUE	ICD-10
20	C91.11	Prevalent Hematologic Malignancy	Chronic lymphocytic leukemia of B-cell type in remission (CMS-HCC)	MALIGNANT NEOPLASMS OF LYMPHOID, HEMATOPOIETIC AND RELATED TISSUE	ICD-10
21	C91.Z0	Prevalent Hematologic Malignancy	Other lymphoid leukemia not having achieved remission (CMS-HCC)	MALIGNANT NEOPLASMS OF LYMPHOID, HEMATOPOIETIC AND RELATED TISSUE	ICD-10
22	C91.92	Prevalent Hematologic Malignancy	Lymphoid leukemia, unspecified, in relapse (CMS-HCC)	MALIGNANT NEOPLASMS OF LYMPHOID, HEMATOPOIETIC AND RELATED TISSUE	ICD-10
23	C92.02	Prevalent Hematologic Malignancy	Acute myeloblastic leukemia, in relapse (CMS-HCC)	MALIGNANT NEOPLASMS OF LYMPHOID, HEMATOPOIETIC AND RELATED TISSUE	ICD-10
24	C95.90	Prevalent Hematologic Malignancy	Leukemia, unspecified not having achieved remission (CMS-HCC)	MALIGNANT NEOPLASMS OF LYMPHOID, HEMATOPOIETIC AND RELATED TISSUE	ICD-10
25	C92.20	Prevalent Hematologic Malignancy	Atypical chronic myeloid leukemia, BCR/ABL-negative, not having achieved remission (CMS-HCC)	MALIGNANT NEOPLASMS OF LYMPHOID, HEMATOPOIETIC AND RELATED TISSUE	ICD-10
26	C92.90	Prevalent Hematologic Malignancy	Myeloid leukemia, unspecified, not having achieved remission (CMS-HCC)	MALIGNANT NEOPLASMS OF LYMPHOID, HEMATOPOIETIC AND RELATED TISSUE	ICD-10
27	C92.12	Prevalent Hematologic Malignancy	Chronic myeloid leukemia, BCR/ABL-positive, in relapse (CMS-HCC)	MALIGNANT NEOPLASMS OF LYMPHOID, HEMATOPOIETIC AND RELATED TISSUE	ICD-10
28	C93.10	Prevalent Hematologic Malignancy	Chronic myelomonocytic leukemia not having achieved remission (CMS-HCC)	MALIGNANT NEOPLASMS OF LYMPHOID, HEMATOPOIETIC AND RELATED TISSUE	ICD-10
29	C91.12	Prevalent Hematologic Malignancy	Chronic lymphocytic leukemia of B-cell type in relapse (CMS-HCC)	MALIGNANT NEOPLASMS OF LYMPHOID, HEMATOPOIETIC AND RELATED TISSUE	ICD-10
30	C93.00	Prevalent Hematologic Malignancy	Acute monoblastic/monocytic leukemia, not having achieved remission (CMS-HCC)	MALIGNANT NEOPLASMS OF LYMPHOID, HEMATOPOIETIC AND RELATED TISSUE	ICD-10
31	C91.01	Prevalent Hematologic Malignancy	Acute lymphoblastic leukemia, in remission (CMS-HCC)	MALIGNANT NEOPLASMS OF LYMPHOID, HEMATOPOIETIC AND RELATED TISSUE	ICD-10
32	C96.6	Prevalent Hematologic Malignancy	Unifocal Langerhans-cell histiocytosis (CMS-HCC)	MALIGNANT NEOPLASMS OF LYMPHOID, HEMATOPOIETIC AND RELATED TISSUE	ICD-10
33	200	Prevalent Hematologic Malignancy	Reticulosarcoma, unspecified site, extranodal and solid organ sites(200.00) (CMS-HCC)	NEOPLASMS	ICD-9
34	205.1	Prevalent Hematologic Malignancy	Chronic myeloid leukemia, without mention of having achieved remission (CMS-HCC)	NEOPLASMS	ICD-9
35	205.11	Prevalent Hematologic Malignancy	Chronic myeloid leukemia in remission (CMS-HCC)	NEOPLASMS	ICD-9
36	204.1	Prevalent Hematologic Malignancy	Chronic lymphoid leukemia, without mention of having achieved remission(204.10) (CMS-HCC)	NEOPLASMS	ICD-9
37	200.1	Prevalent Hematologic Malignancy	Lymphosarcoma, unspecified site, extranodal and solid organ sites (CMS-HCC)	NEOPLASMS	ICD-9
38	202.4	Prevalent Hematologic Malignancy	Leukemic reticuloendotheliosis, unspecified site, extranodal and solid organ sites (CMS-HCC)	NEOPLASMS	ICD-9
39	208.91	Prevalent Hematologic Malignancy	Unspecified leukemia in remission (CMS-HCC)	NEOPLASMS	ICD-9
40	208.9	Prevalent Hematologic Malignancy	Unspecified leukemia, without mention of having achieved remission (CMS-HCC)	NEOPLASMS	ICD-9
41	204.11	Prevalent Hematologic Malignancy	Chronic lymphoid leukemia in remission (CMS-HCC)	NEOPLASMS	ICD-9
42	205	Prevalent Hematologic Malignancy	Acute myeloid leukemia, without mention of having achieved remission (CMS-HCC)	NEOPLASMS	ICD-9
43	200.08	Prevalent Hematologic Malignancy	Reticulosarcoma of lymph nodes of multiple sites (CMS-HCC)	NEOPLASMS	ICD-9
44	200.03	Prevalent Hematologic Malignancy	Reticulosarcoma of intra-abdominal lymph nodes (CMS-HCC)	NEOPLASMS	ICD-9
45	200.12	Prevalent Hematologic Malignancy	Lymphosarcoma of intrathoracic lymph nodes (CMS-HCC)	NEOPLASMS	ICD-9
46	202.6	Prevalent Hematologic Malignancy	Malignant mast cell tumors, unspecified site, extranodal and solid organ sites (CMS-HCC)	NEOPLASMS	ICD-9
47	205.01	Prevalent Hematologic Malignancy	Acute myeloid leukemia in remission (CMS-HCC)	NEOPLASMS	ICD-9
48	200.8	Prevalent Hematologic Malignancy	Other named variants of lymphosarcoma and reticulosarcoma, unspecified extranodal and solid organ sites (CMS-HCC)	NEOPLASMS	ICD-9
49	204.01	Prevalent Hematologic Malignancy	Acute lymphoid leukemia in remission (CMS-HCC)	NEOPLASMS	ICD-9
50	208.1	Prevalent Hematologic Malignancy	Chronic leukemia of unspecified cell type, without mention of having achieved remission (CMS-HCC)	NEOPLASMS	ICD-9
51	203.8	Prevalent Hematologic Malignancy	Other immunoproliferative neoplasms, without mention of having achieved remission (CMS-HCC)	NEOPLASMS	ICD-9
52	200.02	Prevalent Hematologic Malignancy	Reticulosarcoma of intrathoracic lymph nodes (CMS-HCC)	NEOPLASMS	ICD-9
53	208.02	Prevalent Hematologic Malignancy	Acute leukemia of unspecified cell type, in relapse(208.02) (CMS-HCC)	NEOPLASMS	ICD-9
54	202.35	Prevalent Hematologic Malignancy	Malignant histiocytosis of lymph nodes of inguinal region and lower limb (CMS-HCC)	NEOPLASMS	ICD-9
55	208.01	Prevalent Hematologic Malignancy	Acute leukemia of unspecified cell type in remission (CMS-HCC)	NEOPLASMS	ICD-9
56	208	Prevalent Hematologic Malignancy	Acute leukemia of unspecified cell type, without mention of having achieved remission(208.00) (CMS-HCC)	NEOPLASMS	ICD-9
57	204	Prevalent Hematologic Malignancy	Acute lymphoid leukemia, without mention of having achieved remission(204.00) (CMS-HCC)	NEOPLASMS	ICD-9
58	202.9	Prevalent Hematologic Malignancy	Other and unspecified malignant neoplasms of lymphoid and histiocytic tissue, unspecified site, extranodal and solid organ sites (CMS-HCC)	NEOPLASMS	ICD-9
59	200.07	Prevalent Hematologic Malignancy	Reticulosarcoma of spleen (CMS-HCC)	NEOPLASMS	ICD-9
60	200.88	Prevalent Hematologic Malignancy	Other named variants of lymphosarcoma and reticulosarcoma of lymph nodes of multiple sites (CMS-HCC)	NEOPLASMS	ICD-9
61	204.9	Prevalent Hematologic Malignancy	Unspecified lymphoid leukemia, without mention of having achieved remission (CMS-HCC)	NEOPLASMS	ICD-9
62	200.18	Prevalent Hematologic Malignancy	Lymphosarcoma of lymph nodes of multiple sites (CMS-HCC)	NEOPLASMS	ICD-9
63	202.48	Prevalent Hematologic Malignancy	Leukemic reticuloendotheliosis of lymph nodes of multipes sites (CMS-HCC)	NEOPLASMS	ICD-9
64	200.01	Prevalent Hematologic Malignancy	Reticulosarcoma of lymph nodes of head, face, and neck (CMS-HCC)	NEOPLASMS	ICD-9
65	205.8	Prevalent Hematologic Malignancy	Other myeloid leukemia, without mention of having achieved remission (CMS-HCC)	NEOPLASMS	ICD-9
66	205.02	Prevalent Hematologic Malignancy	Acute myeloid leukemia, in relapse (CMS-HCC)	NEOPLASMS	ICD-9
67	202.41	Prevalent Hematologic Malignancy	Leukemic reticuloendotheliosis of lymph nodes of head, face, and neck (CMS-HCC)	NEOPLASMS	ICD-9
68	204.81	Prevalent Hematologic Malignancy	Other lymphoid leukemia in remission (CMS-HCC)	NEOPLASMS	ICD-9
69	208.8	Prevalent Hematologic Malignancy	Other leukemia of unspecified cell type, without mention of having achieved remission (CMS-HCC)	NEOPLASMS	ICD-9
70	205.9	Prevalent Hematologic Malignancy	Unspecified myeloid leukemia, without mention of having achieved remission (CMS-HCC)	NEOPLASMS	ICD-9
71	207.8	Prevalent Hematologic Malignancy	Other specified leukemia, without mention of having achieved remission (CMS-HCC)	NEOPLASMS	ICD-9
72	204.12	Prevalent Hematologic Malignancy	Chronic lymphoid leukemia, in relapse(204.12) (CMS-HCC)	NEOPLASMS	ICD-9
73	205.91	Prevalent Hematologic Malignancy	Unspecified myeloid leukemia in remission (CMS-HCC)	NEOPLASMS	ICD-9
74	204.8	Prevalent Hematologic Malignancy	Other lymphoid leukemia, without mention of having achieved remission (CMS-HCC)	NEOPLASMS	ICD-9
75	200.05	Prevalent Hematologic Malignancy	Reticulosarcoma of lymph nodes of inguinal region and lower limb (CMS-HCC)	NEOPLASMS	ICD-9
76	206.1	Prevalent Hematologic Malignancy	Chronic monocytic leukemia, without mention of having achieved remission(206.10) (CMS-HCC)	NEOPLASMS	ICD-9
77	238.71	Prevalent Hematologic Malignancy	Essential thrombocythemia (CMS-HCC)	NEOPLASMS	ICD-9
78	238.76	Prevalent Hematologic Malignancy	Myelofibrosis with myeloid metaplasia (CMS-HCC)	NEOPLASMS	ICD-9
79	238.4	Prevalent Hematologic Malignancy	Polycythemia vera(238.4) (CMS-HCC)	NEOPLASMS	ICD-9
80	238.77	Prevalent Hematologic Malignancy	Post-transplant lymphoproliferative disorder (PTLD)(238.77) (CMS-HCC)	NEOPLASMS	ICD-9
81	238.75	Prevalent Hematologic Malignancy	Myelodysplastic syndrome, unspecified (CMS-HCC)	NEOPLASMS	ICD-9
82	238.7	Prevalent Hematologic Malignancy	Lymphoproliferat disease	NEOPLASMS	ICD-9
83	238.72	Prevalent Hematologic Malignancy	Low grade myelodysplastic syndrome lesions (CMS-HCC)	NEOPLASMS	ICD-9
84	238.74	Prevalent Hematologic Malignancy	Myelodysplastic syndrome with 5q deletion (CMS-HCC)	NEOPLASMS	ICD-9
85	238.73	Prevalent Hematologic Malignancy	High grade myelodysplastic syndrome lesions (CMS-HCC)	NEOPLASMS	ICD-9
86	D47.3	Prevalent Hematologic Malignancy	Essential (hemorrhagic) thrombocythemia (CMS-HCC)	NEOPLASMS OF UNCERTAIN BEHAVIOR, POLYCYTHEMIA VERA AND MYELODYSPLASTIC SYNDROMES	ICD-10
87	D47.1	Prevalent Hematologic Malignancy	Chronic myeloproliferative disease (CMS-HCC)	NEOPLASMS OF UNCERTAIN BEHAVIOR, POLYCYTHEMIA VERA AND MYELODYSPLASTIC SYNDROMES	ICD-10
88	D46.9	Prevalent Hematologic Malignancy	Myelodysplastic syndrome, unspecified (CMS-HCC)	NEOPLASMS OF UNCERTAIN BEHAVIOR, POLYCYTHEMIA VERA AND MYELODYSPLASTIC SYNDROMES	ICD-10
89	D47.Z1	Prevalent Hematologic Malignancy	Post-transplant lymphoproliferative disorder (PTLD) (CMS-HCC)	NEOPLASMS OF UNCERTAIN BEHAVIOR, POLYCYTHEMIA VERA AND MYELODYSPLASTIC SYNDROMES	ICD-10
90	D45	Prevalent Hematologic Malignancy	Polycythemia vera (CMS-HCC)	NEOPLASMS OF UNCERTAIN BEHAVIOR, POLYCYTHEMIA VERA AND MYELODYSPLASTIC SYNDROMES	ICD-10
91	D46.Z	Prevalent Hematologic Malignancy	Other myelodysplastic syndromes (CMS-HCC)	NEOPLASMS OF UNCERTAIN BEHAVIOR, POLYCYTHEMIA VERA AND MYELODYSPLASTIC SYNDROMES	ICD-10
92	D46.22	Prevalent Hematologic Malignancy	Refractory anemia with excess of blasts 2 (CMS-HCC)	NEOPLASMS OF UNCERTAIN BEHAVIOR, POLYCYTHEMIA VERA AND MYELODYSPLASTIC SYNDROMES	ICD-10
93	D46.20	Prevalent Hematologic Malignancy	Refractory anemia with excess of blasts, unspecified (CMS-HCC)	NEOPLASMS OF UNCERTAIN BEHAVIOR, POLYCYTHEMIA VERA AND MYELODYSPLASTIC SYNDROMES	ICD-10
94	D46.4	Prevalent Hematologic Malignancy	Refractory anemia, unspecified (CMS-HCC)	NEOPLASMS OF UNCERTAIN BEHAVIOR, POLYCYTHEMIA VERA AND MYELODYSPLASTIC SYNDROMES	ICD-10
95	D47.Z9	Prevalent Hematologic Malignancy	Other specified neoplasms of uncertain behavior of lymphoid, hematopoietic and related tissue (CMS-HCC)	NEOPLASMS OF UNCERTAIN BEHAVIOR, POLYCYTHEMIA VERA AND MYELODYSPLASTIC SYNDROMES	ICD-10
96	D47.9	Prevalent Hematologic Malignancy	Neoplasm of uncertain behavior of lymphoid, hematopoietic and related tissue, unspecified (CMS-HCC)	NEOPLASMS OF UNCERTAIN BEHAVIOR, POLYCYTHEMIA VERA AND MYELODYSPLASTIC SYNDROMES	ICD-10
97	D46.1	Prevalent Hematologic Malignancy	Refractory anemia with ring sideroblasts (CMS-HCC)	NEOPLASMS OF UNCERTAIN BEHAVIOR, POLYCYTHEMIA VERA AND MYELODYSPLASTIC SYNDROMES	ICD-10
98	D46.A	Prevalent Hematologic Malignancy	Refractory cytopenia with multilineage dysplasia (CMS-HCC)	NEOPLASMS OF UNCERTAIN BEHAVIOR, POLYCYTHEMIA VERA AND MYELODYSPLASTIC SYNDROMES	ICD-10
99	D75.81	Prevalent Hematologic Malignancy	Myelofibrosis (CMS-HCC)	OTHER DISORDERS OF BLOOD AND BLOOD-FORMING ORGANS	ICD-10
100	Z85.79	Prevalent Hematologic Malignancy	Personal history of other malignant neoplasms of lymphoid, hematopoietic and related tissues	PERSONS WITH POTENTIAL HEALTH HAZARDS RELATED TO FAMILY AND PERSONAL HISTORY AND CERTAIN CONDITIONS INFLUENCING HEALTH STATUS	ICD-10
101	Z85.6	Prevalent Hematologic Malignancy	Personal history of leukemia	PERSONS WITH POTENTIAL HEALTH HAZARDS RELATED TO FAMILY AND PERSONAL HISTORY AND CERTAIN CONDITIONS INFLUENCING HEALTH STATUS	ICD-10
102	204.1	Prevalent Hematologic Malignancy	Chronic lymphoid leukemia, without mention of having achieved remission(204.10) (CMS-HCC)	NEOPLASMS	ICD-9
103	202.6	Prevalent Hematologic Malignancy	Malignant mast cell tumors, unspecified site, extranodal and solid organ sites (CMS-HCC)	NEOPLASMS	ICD-9
104	204.9	Prevalent Hematologic Malignancy	Unspecified lymphoid leukemia, without mention of having achieved remission (CMS-HCC)	NEOPLASMS	ICD-9
105	200	Prevalent Hematologic Malignancy	Reticulosarcoma, unspecified site, extranodal and solid organ sites(200.00) (CMS-HCC)	NEOPLASMS	ICD-9
106	205.1	Prevalent Hematologic Malignancy	Chronic myeloid leukemia, without mention of having achieved remission (CMS-HCC)	NEOPLASMS	ICD-9
107	202.4	Prevalent Hematologic Malignancy	Leukemic reticuloendotheliosis, unspecified site, extranodal and solid organ sites (CMS-HCC)	NEOPLASMS	ICD-9
108	205	Prevalent Hematologic Malignancy	Acute myeloid leukemia, without mention of having achieved remission (CMS-HCC)	NEOPLASMS	ICD-9
109	205.9	Prevalent Hematologic Malignancy	Unspecified myeloid leukemia, without mention of having achieved remission (CMS-HCC)	NEOPLASMS	ICD-9
110	V42.81	Prevalent Hematologic Malignancy	Bone marrow replaced by transplant		ICD-9
111	238.79	Prevalent Hematologic Malignancy	Other lymphatic and hematopoietic tissues		ICD-9
112	V42.82	Prevalent Hematologic Malignancy	Peripheral stem cells replaced by transplant (CMS-HCC)		ICD-9
113	V10.79	Prevalent Hematologic Malignancy	Personal history of other lymphatic and hematopoietic neoplasm		ICD-9
114	398.91	Heart Failure / Cardiomyopathy	Rheumatic heart failure (congestive)	Congestive heart failure (CHF) NOS	ICD-9
115	425	Heart Failure / Cardiomyopathy	Cardiomyopathy	Cardiomyopathy	ICD-9
116	425	Heart Failure / Cardiomyopathy	Endomyocardial fibrosis	Primary/intrinsic cardiomyopathies	ICD-9
117	425.2	Heart Failure / Cardiomyopathy	Obscure cardiomyopathy of Africa	Primary/intrinsic cardiomyopathies	ICD-9
118	425.3	Heart Failure / Cardiomyopathy	Endocardial fibroelastosis	Primary/intrinsic cardiomyopathies	ICD-9
119	425.4	Heart Failure / Cardiomyopathy	Other primary cardiomyopathies	Primary/intrinsic cardiomyopathies	ICD-9
120	425.5	Heart Failure / Cardiomyopathy	Alcoholic cardiomyopathy	Other cardiomyopathy	ICD-9
121	425.7	Heart Failure / Cardiomyopathy	Nutritional and metabolic cardiomyopathy	Secondary/extrinsic cardiomyopathies	ICD-9
122	425.8	Heart Failure / Cardiomyopathy	Cardiomyopathy in other diseases classified elsewhere	Secondary/extrinsic cardiomyopathies	ICD-9
123	425.9	Heart Failure / Cardiomyopathy	Secondary cardiomyopathy, unspecified	Secondary/extrinsic cardiomyopathies	ICD-9
124	428	Heart Failure / Cardiomyopathy	Heart failure	Congestive heart failure; nonhypertensive	ICD-9
125	428	Heart Failure / Cardiomyopathy	Congestive heart failure (CHF) NOS	Congestive heart failure (CHF) NOS	ICD-9
126	428	Heart Failure / Cardiomyopathy	Congestive heart failure (CHF) NOS **	Congestive heart failure (CHF) NOS	ICD-9
127	428.1	Heart Failure / Cardiomyopathy	Left heart failure	Heart failure NOS	ICD-9
128	428.2	Heart Failure / Cardiomyopathy	Systolic heart failure	Heart failure with reduced EF [Systolic or combined heart failure]	ICD-9
129	428.2	Heart Failure / Cardiomyopathy	Systolic heart failure, unspecified	Heart failure with reduced EF [Systolic or combined heart failure]	ICD-9
130	428.21	Heart Failure / Cardiomyopathy	Systolic heart failure, acute	Heart failure with reduced EF [Systolic or combined heart failure]	ICD-9
131	428.22	Heart Failure / Cardiomyopathy	Systolic heart failure, chronic	Heart failure with reduced EF [Systolic or combined heart failure]	ICD-9
132	428.23	Heart Failure / Cardiomyopathy	Systolic heart failure, acute on chronic	Heart failure with reduced EF [Systolic or combined heart failure]	ICD-9
133	428.3	Heart Failure / Cardiomyopathy	Diastolic heart failure	Heart failure with preserved EF [Diastolic heart failure]	ICD-9
134	428.3	Heart Failure / Cardiomyopathy	Diastolic heart failure, unspecified	Heart failure with preserved EF [Diastolic heart failure]	ICD-9
135	428.31	Heart Failure / Cardiomyopathy	Diastolic heart failure, acute	Heart failure with preserved EF [Diastolic heart failure]	ICD-9
136	428.32	Heart Failure / Cardiomyopathy	Diastolic heart failure, chronic	Heart failure with preserved EF [Diastolic heart failure]	ICD-9
137	428.33	Heart Failure / Cardiomyopathy	Diastolic heart failure, acute on chronic	Heart failure with preserved EF [Diastolic heart failure]	ICD-9
138	428.4	Heart Failure / Cardiomyopathy	Combined systolic and diastolic heart failure	Heart failure with reduced EF [Systolic or combined heart failure]	ICD-9
139	428.4	Heart Failure / Cardiomyopathy	Combined systolic and diastolic heart failure, unspecified	Heart failure with reduced EF [Systolic or combined heart failure]	ICD-9
140	428.41	Heart Failure / Cardiomyopathy	Combined systolic and diastolic heart failure, acute	Heart failure with reduced EF [Systolic or combined heart failure]	ICD-9
141	428.42	Heart Failure / Cardiomyopathy	Combined systolic and diastolic heart failure, chronic	Heart failure with reduced EF [Systolic or combined heart failure]	ICD-9
142	428.43	Heart Failure / Cardiomyopathy	Combined systolic and diastolic heart failure, acute on chronic	Heart failure with reduced EF [Systolic or combined heart failure]	ICD-9
143	428.9	Heart Failure / Cardiomyopathy	Heart failure unspecified	Heart failure NOS	ICD-9
144	429.83	Heart Failure / Cardiomyopathy	Takotsubo syndrome	Other cardiomyopathy	ICD-9
145	I43.8	Heart Failure / Cardiomyopathy	Cardiomyopathy in other diseases classified elsewhere	Secondary/extrinsic cardiomyopathies	ICD-10
146	I50.0	Heart Failure / Cardiomyopathy	Congestive heart failure	Congestive heart failure (CHF) NOS	ICD-10
147	I42.6	Heart Failure / Cardiomyopathy	Alcoholic cardiomyopathy	Other cardiomyopathy	ICD-10
148	I51.81	Heart Failure / Cardiomyopathy	Takotsubo syndrome	Other cardiomyopathy	ICD-10
149	I42	Heart Failure / Cardiomyopathy	Cardiomyopathy	Cardiomyopathy	ICD-10
150	I43	Heart Failure / Cardiomyopathy	Cardiomyopathy in diseases classified elsewhere	Secondary/extrinsic cardiomyopathies	ICD-10
151	I42.7	Heart Failure / Cardiomyopathy	Cardiomyopathy due to drug and external agent	Secondary/extrinsic cardiomyopathies	ICD-10
152	I42.9	Heart Failure / Cardiomyopathy	Cardiomyopathy, unspecified	Primary/intrinsic cardiomyopathies	ICD-10
153	I42.0	Heart Failure / Cardiomyopathy	Dilated cardiomyopathy	Primary/intrinsic cardiomyopathies	ICD-10
154	I42.8	Heart Failure / Cardiomyopathy	Other cardiomyopathies	Primary/intrinsic cardiomyopathies	ICD-10
155	I42.5	Heart Failure / Cardiomyopathy	Other restrictive cardiomyopathy	Primary/intrinsic cardiomyopathies	ICD-10
156	I42.4	Heart Failure / Cardiomyopathy	Endocardial fibroelastosis	Primary/intrinsic cardiomyopathies	ICD-10
157	I42.3	Heart Failure / Cardiomyopathy	Endomyocardial (eosinophilic) disease	Primary/intrinsic cardiomyopathies	ICD-10
158	I50.82	Heart Failure / Cardiomyopathy	Biventricular heart failure	Heart failure NOS	ICD-10
159	I50.81	Heart Failure / Cardiomyopathy	Right heart failure	Heart failure NOS	ICD-10
160	I50.8	Heart Failure / Cardiomyopathy	Other heart failure	Heart failure NOS	ICD-10
161	I50.84	Heart Failure / Cardiomyopathy	Stage D heart failure	Heart failure NOS	ICD-10
162	I50.810	Heart Failure / Cardiomyopathy	Right ventricular failure NOS	Heart failure NOS	ICD-10
163	I50.812	Heart Failure / Cardiomyopathy	Chronic right heart failure	Heart failure NOS	ICD-10
164	I50.83	Heart Failure / Cardiomyopathy	High output heart failure	Heart failure NOS	ICD-10
165	I50.89	Heart Failure / Cardiomyopathy	Other heart failure	Heart failure NOS	ICD-10
166	I50.814	Heart Failure / Cardiomyopathy	Right ventricular failure secondary to left ventricular failure	Heart failure NOS	ICD-10
167	I50	Heart Failure / Cardiomyopathy	Heart failure	Heart failure NOS	ICD-10
168	I50.811	Heart Failure / Cardiomyopathy	Acute right heart failure	Heart failure NOS	ICD-10
169	I50.1	Heart Failure / Cardiomyopathy	Left ventricular failure	Heart failure NOS	ICD-10
170	I50.813	Heart Failure / Cardiomyopathy	Acute on chronic right heart failure	Heart failure NOS	ICD-10
171	I50.9	Heart Failure / Cardiomyopathy	Heart failure, unspecified	Congestive heart failure (CHF) NOS	ICD-10
172	I09.81	Heart Failure / Cardiomyopathy	Rheumatic heart failure	Congestive heart failure (CHF) NOS	ICD-10
173	I50.3	Heart Failure / Cardiomyopathy	Diastolic (congestive) heart failure	Heart failure with preserved EF [Diastolic heart failure]	ICD-10
174	I50.30	Heart Failure / Cardiomyopathy	Unspecified diastolic (congestive) heart failure	Heart failure with preserved EF [Diastolic heart failure]	ICD-10
175	I50.31	Heart Failure / Cardiomyopathy	Acute diastolic (congestive) heart failure	Heart failure with preserved EF [Diastolic heart failure]	ICD-10
176	I50.33	Heart Failure / Cardiomyopathy	Acute on chronic diastolic (congestive) heart failure	Heart failure with preserved EF [Diastolic heart failure]	ICD-10
177	I50.32	Heart Failure / Cardiomyopathy	Chronic diastolic (congestive) heart failure	Heart failure with preserved EF [Diastolic heart failure]	ICD-10
178	I50.20	Heart Failure / Cardiomyopathy	Unspecified systolic (congestive) heart failure	Heart failure with reduced EF [Systolic or combined heart failure]	ICD-10
179	I50.40	Heart Failure / Cardiomyopathy	Unspecified combined systolic (congestive) and diastolic (congestive) heart failure	Heart failure with reduced EF [Systolic or combined heart failure]	ICD-10
180	I50.41	Heart Failure / Cardiomyopathy	Acute combined systolic (congestive) and diastolic (congestive) heart failure	Heart failure with reduced EF [Systolic or combined heart failure]	ICD-10
181	I50.23	Heart Failure / Cardiomyopathy	Acute on chronic systolic (congestive) heart failure	Heart failure with reduced EF [Systolic or combined heart failure]	ICD-10
182	I50.42	Heart Failure / Cardiomyopathy	Chronic combined systolic (congestive) and diastolic (congestive) heart failure	Heart failure with reduced EF [Systolic or combined heart failure]	ICD-10
183	I50.21	Heart Failure / Cardiomyopathy	Acute systolic (congestive) heart failure	Heart failure with reduced EF [Systolic or combined heart failure]	ICD-10
184	I50.22	Heart Failure / Cardiomyopathy	Chronic systolic (congestive) heart failure	Heart failure with reduced EF [Systolic or combined heart failure]	ICD-10
185	I50.4	Heart Failure / Cardiomyopathy	Combined systolic (congestive) and diastolic (congestive) heart failure	Heart failure with reduced EF [Systolic or combined heart failure]	ICD-10
186	I50.43	Heart Failure / Cardiomyopathy	Acute on chronic combined systolic (congestive) and diastolic (congestive) heart failure	Heart failure with reduced EF [Systolic or combined heart failure]	ICD-10
187	I50.2	Heart Failure / Cardiomyopathy	Systolic (congestive) heart failure	Heart failure with reduced EF [Systolic or combined heart failure]	ICD-10
188	410	Myocardial Infarction	Acute myocardial infarction	Myocardial infarction	ICD-9
189	410	Myocardial Infarction	Acute myocardial infarction, of anterolateral wall	Myocardial infarction	ICD-9
190	410	Myocardial Infarction	Acute myocardial infarction, of anterolateral wall, episode of care unspecified	Myocardial infarction	ICD-9
191	410.01	Myocardial Infarction	Acute myocardial infarction, of anterolateral wall, initial episode of care	Myocardial infarction	ICD-9
192	410.02	Myocardial Infarction	Acute myocardial infarction, of anterolateral wall, subsequent episode of care	Myocardial infarction	ICD-9
193	410.1	Myocardial Infarction	Acute myocardial infarction, of other anterior wall	Myocardial infarction	ICD-9
194	410.1	Myocardial Infarction	Acute myocardial infarction, of other anterior wall, episode of care unspecified	Myocardial infarction	ICD-9
195	410.11	Myocardial Infarction	Acute myocardial infarction, of other anterior wall, initial episode of care	Myocardial infarction	ICD-9
196	410.12	Myocardial Infarction	Acute myocardial infarction, of other anterior wall, subsequent episode of care	Myocardial infarction	ICD-9
197	410.2	Myocardial Infarction	Acute myocardial infarction, of inferolateral wall	Myocardial infarction	ICD-9
198	410.2	Myocardial Infarction	Acute myocardial infarction, of inferolateral wall, episode of care unspecified	Myocardial infarction	ICD-9
199	410.21	Myocardial Infarction	Acute myocardial infarction, of inferolateral wall, initial episode of care	Myocardial infarction	ICD-9
200	410.22	Myocardial Infarction	Acute myocardial infarction, of inferolateral wall, subsequent episode of care	Myocardial infarction	ICD-9
201	410.3	Myocardial Infarction	Acute myocardial infarction, of inferoposterior wall	Myocardial infarction	ICD-9
202	410.3	Myocardial Infarction	Acute myocardial infarction, of inferoposterior wall, episode of care unspecified	Myocardial infarction	ICD-9
203	410.31	Myocardial Infarction	Acute myocardial infarction, of inferoposterior wall, initial episode of care	Myocardial infarction	ICD-9
204	410.32	Myocardial Infarction	Acute myocardial infarction, of inferoposterior wall, subsequent episode of care	Myocardial infarction	ICD-9
205	410.4	Myocardial Infarction	Acute myocardial infarction, of other inferior wall	Myocardial infarction	ICD-9
206	410.4	Myocardial Infarction	Acute myocardial infarction, of other inferior wall, episode of care unspecified	Myocardial infarction	ICD-9
207	410.41	Myocardial Infarction	Acute myocardial infarction, of other inferior wall, initial episode of care	Myocardial infarction	ICD-9
208	410.42	Myocardial Infarction	Acute myocardial infarction, of other inferior wall, subsequent episode of care	Myocardial infarction	ICD-9
209	410.5	Myocardial Infarction	Acute myocardial infarction, of other lateral wall	Myocardial infarction	ICD-9
210	410.5	Myocardial Infarction	Acute myocardial infarction, of other lateral wall, episode of care unspecified	Myocardial infarction	ICD-9
211	410.51	Myocardial Infarction	Acute myocardial infarction, of other lateral wall, initial episode of care	Myocardial infarction	ICD-9
212	410.52	Myocardial Infarction	Acute myocardial infarction, of other lateral wall, subsequent episode of care	Myocardial infarction	ICD-9
213	410.6	Myocardial Infarction	Acute myocardial infarction, true posterior wall infarction	Myocardial infarction	ICD-9
214	410.6	Myocardial Infarction	Acute myocardial infarction, true posterior wall infarction, episode of care unspecified	Myocardial infarction	ICD-9
215	410.61	Myocardial Infarction	Acute myocardial infarction, true posterior wall infarction, initial episode of care	Myocardial infarction	ICD-9
216	410.62	Myocardial Infarction	Acute myocardial infarction, true posterior wall infarction, subsequent episode of care	Myocardial infarction	ICD-9
217	410.7	Myocardial Infarction	Acute myocardial infarction, subendocardial infarction	Myocardial infarction	ICD-9
218	410.7	Myocardial Infarction	Acute myocardial infarction, subendocardial infarction, episode of care unspecified	Myocardial infarction	ICD-9
219	410.71	Myocardial Infarction	Acute myocardial infarction, subendocardial infarction, initial episode of care	Myocardial infarction	ICD-9
220	410.72	Myocardial Infarction	Acute myocardial infarction, subendocardial infarction, subsequent episode of care	Myocardial infarction	ICD-9
221	410.8	Myocardial Infarction	Acute myocardial infarction, of other specified sites	Myocardial infarction	ICD-9
222	410.8	Myocardial Infarction	Acute myocardial infarction, of other specified sites, episode of care unspecified	Myocardial infarction	ICD-9
223	410.81	Myocardial Infarction	Acute myocardial infarction, of other specified sites, initial episode of care	Myocardial infarction	ICD-9
224	410.82	Myocardial Infarction	Acute myocardial infarction, of other specified sites, subsequent episode of care	Myocardial infarction	ICD-9
225	410.9	Myocardial Infarction	Acute myocardial infarction, unspecified site	Myocardial infarction	ICD-9
226	410.9	Myocardial Infarction	Acute myocardial infarction, unspecified site, episode of care unspecified	Myocardial infarction	ICD-9
227	410.91	Myocardial Infarction	Acute myocardial infarction, unspecified site, initial episode of care	Myocardial infarction	ICD-9
228	410.92	Myocardial Infarction	Acute myocardial infarction, unspecified site, subsequent episode of care	Myocardial infarction	ICD-9
229	411	Myocardial Infarction	Postmyocardial infarction syndrome	Myocardial infarction	ICD-9
230	412	Myocardial Infarction	Old myocardial infarction	Myocardial infarction	ICD-9
231	429.7	Myocardial Infarction	Certain sequelae of myocardial infarction, not elsewhere classified	Myocardial infarction	ICD-9
232	429.71	Myocardial Infarction	Cardiac septal defect, sequela of myocardial infarction	Myocardial infarction	ICD-9
233	429.79	Myocardial Infarction	Other sequelae of myocardial infarction, not elsewhere classified	Myocardial infarction	ICD-9
234	I23.6	Myocardial Infarction	Thrombosis of atrium, auricular appendage, and ventricle as current complications following acute myocardial infarction	Myocardial infarction	ICD-10
235	I23.8	Myocardial Infarction	Other current complications following acute myocardial infarction	Myocardial infarction	ICD-10
236	I21.19	Myocardial Infarction	ST elevation (STEMI) myocardial infarction involving other coronary artery of inferior wall	Myocardial infarction	ICD-10
237	I23.1	Myocardial Infarction	Atrial septal defect as current complication following acute myocardial infarction	Myocardial infarction	ICD-10
238	I21.2	Myocardial Infarction	ST elevation (STEMI) myocardial infarction of other sites	Myocardial infarction	ICD-10
239	I21.1	Myocardial Infarction	ST elevation (STEMI) myocardial infarction of inferior wall	Myocardial infarction	ICD-10
240	I22.1	Myocardial Infarction	Subsequent ST elevation (STEMI) myocardial infarction of inferior wall	Myocardial infarction	ICD-10
241	I22.8	Myocardial Infarction	Subsequent ST elevation (STEMI) myocardial infarction of other sites	Myocardial infarction	ICD-10
242	I22.2	Myocardial Infarction	Subsequent non-ST elevation (NSTEMI) myocardial infarction	Myocardial infarction	ICD-10
243	I21.11	Myocardial Infarction	ST elevation (STEMI) myocardial infarction involving right coronary artery	Myocardial infarction	ICD-10
244	I21.09	Myocardial Infarction	ST elevation (STEMI) myocardial infarction involving other coronary artery of anterior wall	Myocardial infarction	ICD-10
245	I22.0	Myocardial Infarction	Subsequent ST elevation (STEMI) myocardial infarction of anterior wall	Myocardial infarction	ICD-10
246	I21.A1	Myocardial Infarction	Myocardial infarction type 2	Myocardial infarction	ICD-10
247	I21.29	Myocardial Infarction	ST elevation (STEMI) myocardial infarction involving other sites	Myocardial infarction	ICD-10
248	I23.7	Myocardial Infarction	Postinfarction angina	Myocardial infarction	ICD-10
249	I23.3	Myocardial Infarction	Rupture of cardiac wall without hemopericardium as current complication following acute myocardial infarction	Myocardial infarction	ICD-10
250	I51.0	Myocardial Infarction	Cardiac septal defect, acquired	Myocardial infarction	ICD-10
251	I23.2	Myocardial Infarction	Ventricular septal defect as current complication following acute myocardial infarction	Myocardial infarction	ICD-10
252	I22	Myocardial Infarction	Subsequent ST elevation (STEMI) and non-ST elevation (NSTEMI) myocardial infarction	Myocardial infarction	ICD-10
253	I21	Myocardial Infarction	Acute myocardial infarction	Myocardial infarction	ICD-10
254	I21.9	Myocardial Infarction	Myocardial infarction (acute) NOS	Myocardial infarction	ICD-10
255	I21.21	Myocardial Infarction	ST elevation (STEMI) myocardial infarction involving left circumflex coronary artery	Myocardial infarction	ICD-10
256	I24.1	Myocardial Infarction	Dressler's syndrome	Myocardial infarction	ICD-10
257	I22.9	Myocardial Infarction	Subsequent ST elevation (STEMI) myocardial infarction of unspecified site	Myocardial infarction	ICD-10
258	I25.2	Myocardial Infarction	Old myocardial infarction	Myocardial infarction	ICD-10
259	I21.A	Myocardial Infarction	Other type of myocardial infarction	Myocardial infarction	ICD-10
260	I51.3	Myocardial Infarction	Intracardiac thrombosis, not elsewhere classified	Myocardial infarction	ICD-10
261	I21.3	Myocardial Infarction	ST elevation (STEMI) myocardial infarction of unspecified site	Myocardial infarction	ICD-10
262	I21.01	Myocardial Infarction	ST elevation (STEMI) myocardial infarction involving left main coronary artery	Myocardial infarction	ICD-10
263	I21.A9	Myocardial Infarction	Other myocardial infarction type	Myocardial infarction	ICD-10
264	I21.02	Myocardial Infarction	ST elevation (STEMI) myocardial infarction involving left anterior descending coronary artery	Myocardial infarction	ICD-10
265	I23.0	Myocardial Infarction	Hemopericardium as current complication following acute myocardial infarction	Myocardial infarction	ICD-10
266	I21.4	Myocardial Infarction	Non-ST elevation (NSTEMI) myocardial infarction	Myocardial infarction	ICD-10
267	I21.0	Myocardial Infarction	ST elevation (STEMI) myocardial infarction of anterior wall	Myocardial infarction	ICD-10
268	140	Malignancy	Malignant neoplasm of lip	Cancer of lip	ICD-9
269	140	Malignancy	Malignant neoplasm of upper lip, vermilion border	Cancer of lip	ICD-9
270	140.1	Malignancy	Malignant neoplasm of lower lip, vermilion border	Cancer of lip	ICD-9
271	140.3	Malignancy	Malignant neoplasm of upper lip, inner aspect	Cancer of lip	ICD-9
272	140.4	Malignancy	Malignant neoplasm of lower lip, inner aspect	Cancer of lip	ICD-9
273	140.5	Malignancy	Malignant neoplasm of lip, unspecified, inner aspect	Cancer of lip	ICD-9
274	140.6	Malignancy	Malignant neoplasm of commissure of lip	Cancer of lip	ICD-9
275	140.8	Malignancy	Malignant neoplasm of other sites of lip	Cancer of lip	ICD-9
276	140.9	Malignancy	Malignant neoplasm of lip, unspecified, vermilion border	Cancer of lip	ICD-9
277	141	Malignancy	Malignant neoplasm of tongue	Cancer of tongue	ICD-9
278	141	Malignancy	Malignant neoplasm of base of tongue	Cancer of tongue	ICD-9
279	141.1	Malignancy	Malignant neoplasm of dorsal surface of tongue	Cancer of tongue	ICD-9
280	141.2	Malignancy	Malignant neoplasm of tip and lateral border of tongue	Cancer of tongue	ICD-9
281	141.3	Malignancy	Malignant neoplasm of ventral surface of tongue	Cancer of tongue	ICD-9
282	141.4	Malignancy	Malignant neoplasm of anterior two-thirds of tongue, part unspecified	Cancer of tongue	ICD-9
283	141.5	Malignancy	Malignant neoplasm of junctional zone of tongue	Cancer of tongue	ICD-9
284	141.6	Malignancy	Malignant neoplasm of lingual tonsil	Cancer of tongue	ICD-9
285	141.8	Malignancy	Malignant neoplasm of other sites of tongue	Cancer of tongue	ICD-9
286	141.9	Malignancy	Malignant neoplasm of tongue, unspecified	Cancer of tongue	ICD-9
287	142	Malignancy	Malignant neoplasm of major salivary glands	Cancer of major salivary glands	ICD-9
288	142	Malignancy	Malignant neoplasm of parotid gland	Cancer of major salivary glands	ICD-9
289	142.1	Malignancy	Malignant neoplasm of submandibular gland	Cancer of major salivary glands	ICD-9
290	142.2	Malignancy	Malignant neoplasm of sublingual gland	Cancer of major salivary glands	ICD-9
291	142.8	Malignancy	Malignant neoplasm of other major salivary glands	Cancer of major salivary glands	ICD-9
292	142.9	Malignancy	Malignant neoplasm of salivary gland, unspecified	Cancer of major salivary glands	ICD-9
293	143	Malignancy	Malignant neoplasm of gum	Cancer of the gums	ICD-9
294	143	Malignancy	Malignant neoplasm of upper gum	Cancer of the gums	ICD-9
295	143.1	Malignancy	Malignant neoplasm of lower gum	Cancer of the gums	ICD-9
296	143.8	Malignancy	Malignant neoplasm of other sites of gum	Cancer of the gums	ICD-9
297	143.9	Malignancy	Malignant neoplasm of gum, unspecified	Cancer of the gums	ICD-9
298	144	Malignancy	Malignant neoplasm of floor of mouth	Cancer of the mouth floor	ICD-9
299	144	Malignancy	Malignant neoplasm of anterior portion of floor of mouth	Cancer of the mouth floor	ICD-9
300	144.1	Malignancy	Malignant neoplasm of lateral portion of floor of mouth	Cancer of the mouth floor	ICD-9
301	144.8	Malignancy	Malignant neoplasm of other sites of floor of mouth	Cancer of the mouth floor	ICD-9
302	144.9	Malignancy	Malignant neoplasm of floor of mouth, part unspecified	Cancer of the mouth floor	ICD-9
303	145	Malignancy	Malignant neoplasm of other and unspecified parts of mouth	Cancer of mouth	ICD-9
304	145	Malignancy	Malignant neoplasm of cheek mucosa	Cancer of mouth	ICD-9
305	145.1	Malignancy	Malignant neoplasm of vestibule of mouth	Cancer of mouth	ICD-9
306	145.2	Malignancy	Malignant neoplasm of hard palate	Cancer of mouth	ICD-9
307	145.3	Malignancy	Malignant neoplasm of soft palate	Cancer of mouth	ICD-9
308	145.4	Malignancy	Malignant neoplasm of uvula	Cancer of mouth	ICD-9
309	145.5	Malignancy	Malignant neoplasm of palate, unspecified	Cancer of mouth	ICD-9
310	145.6	Malignancy	Malignant neoplasm of retromolar area	Cancer of mouth	ICD-9
311	145.8	Malignancy	Malignant neoplasm of other specified parts of mouth	Cancer of mouth	ICD-9
312	145.9	Malignancy	Malignant neoplasm of mouth, unspecified	Cancer of mouth	ICD-9
313	146	Malignancy	Malignant neoplasm of oropharynx	Cancer of oropharynx	ICD-9
314	146	Malignancy	Malignant neoplasm of tonsil	Cancer of oropharynx	ICD-9
315	146.1	Malignancy	Malignant neoplasm of tonsillar fossa	Cancer of oropharynx	ICD-9
316	146.2	Malignancy	Malignant neoplasm of tonsillar pillars (anterior) (posterior)	Cancer of oropharynx	ICD-9
317	146.3	Malignancy	Malignant neoplasm of vallecula	Cancer of oropharynx	ICD-9
318	146.4	Malignancy	Malignant neoplasm of anterior aspect of epiglottis	Cancer of oropharynx	ICD-9
319	146.5	Malignancy	Malignant neoplasm of junctional region of oropharynx	Cancer of oropharynx	ICD-9
320	146.6	Malignancy	Malignant neoplasm of lateral wall of oropharynx	Cancer of oropharynx	ICD-9
321	146.7	Malignancy	Malignant neoplasm of posterior wall of oropharynx	Cancer of oropharynx	ICD-9
322	146.8	Malignancy	Malignant neoplasm of other specified sites of oropharynx	Cancer of oropharynx	ICD-9
323	146.9	Malignancy	Malignant neoplasm of oropharynx, unspecified	Cancer of oropharynx	ICD-9
324	147	Malignancy	Malignant neoplasm of nasopharynx	Cancer of nasopharynx	ICD-9
325	147	Malignancy	Malignant neoplasm of superior wall of nasopharynx	Cancer of nasopharynx	ICD-9
326	147.1	Malignancy	Malignant neoplasm of posterior wall of nasopharynx	Cancer of nasopharynx	ICD-9
327	147.2	Malignancy	Malignant neoplasm of lateral wall of nasopharynx	Cancer of nasopharynx	ICD-9
328	147.3	Malignancy	Malignant neoplasm of anterior wall of nasopharynx	Cancer of nasopharynx	ICD-9
329	147.8	Malignancy	Malignant neoplasm of other specified sites of nasopharynx	Cancer of nasopharynx	ICD-9
330	147.9	Malignancy	Malignant neoplasm of nasopharynx, unspecified	Cancer of nasopharynx	ICD-9
331	148	Malignancy	Malignant neoplasm of hypopharynx	Cancer of hypopharynx	ICD-9
332	148	Malignancy	Malignant neoplasm of postcricoid region of hypopharynx	Cancer of hypopharynx	ICD-9
333	148.1	Malignancy	Malignant neoplasm of pyriform sinus	Cancer of hypopharynx	ICD-9
334	148.2	Malignancy	Malignant neoplasm of aryepiglottic fold, hypopharyngeal aspect	Cancer of hypopharynx	ICD-9
335	148.3	Malignancy	Malignant neoplasm of posterior hypopharyngeal wall	Cancer of hypopharynx	ICD-9
336	148.8	Malignancy	Malignant neoplasm of other specified sites of hypopharynx	Cancer of hypopharynx	ICD-9
337	148.9	Malignancy	Malignant neoplasm of hypopharynx, unspecified	Cancer of hypopharynx	ICD-9
338	149	Malignancy	Malignant neoplasm of other and ill-defined sites within the lip, oral cavity, and pharynx	Cancer of larynx, pharynx, nasal cavities	ICD-9
339	149	Malignancy	Malignant neoplasm of pharynx, unspecified	Cancer of larynx, pharynx, nasal cavities	ICD-9
340	149.1	Malignancy	Malignant neoplasm of waldeyer's ring	Cancer of larynx, pharynx, nasal cavities	ICD-9
341	149.8	Malignancy	Malignant neoplasm of other sites within the lip and oral cavity	Cancer of larynx, pharynx, nasal cavities	ICD-9
342	149.9	Malignancy	Malignant neoplasm of ill-defined sites within the lip and oral cavity	Cancer of larynx, pharynx, nasal cavities	ICD-9
343	150	Malignancy	Malignant neoplasm of esophagus	Cancer of esophagus	ICD-9
344	150	Malignancy	Malignant neoplasm of cervical esophagus	Cancer of esophagus	ICD-9
345	150.1	Malignancy	Malignant neoplasm of thoracic esophagus	Cancer of esophagus	ICD-9
346	150.2	Malignancy	Malignant neoplasm of abdominal esophagus	Cancer of esophagus	ICD-9
347	150.3	Malignancy	Malignant neoplasm of upper third of esophagus	Cancer of esophagus	ICD-9
348	150.4	Malignancy	Malignant neoplasm of middle third of esophagus	Cancer of esophagus	ICD-9
349	150.5	Malignancy	Malignant neoplasm of lower third of esophagus	Cancer of esophagus	ICD-9
350	150.8	Malignancy	Malignant neoplasm of other specified part of esophagus	Cancer of esophagus	ICD-9
351	150.9	Malignancy	Malignant neoplasm of esophagus, unspecified	Cancer of esophagus	ICD-9
352	151	Malignancy	Malignant neoplasm of stomach	Cancer of stomach	ICD-9
353	151	Malignancy	Malignant neoplasm of cardia	Cancer of stomach	ICD-9
354	151.1	Malignancy	Malignant neoplasm of pylorus	Cancer of stomach	ICD-9
355	151.2	Malignancy	Malignant neoplasm of pyloric antrum	Cancer of stomach	ICD-9
356	151.3	Malignancy	Malignant neoplasm of fundus of stomach	Cancer of stomach	ICD-9
357	151.4	Malignancy	Malignant neoplasm of body of stomach	Cancer of stomach	ICD-9
358	151.5	Malignancy	Malignant neoplasm of lesser curvature of stomach, unspecified	Cancer of stomach	ICD-9
359	151.6	Malignancy	Malignant neoplasm of greater curvature of stomach, unspecified	Cancer of stomach	ICD-9
360	151.8	Malignancy	Malignant neoplasm of other specified sites of stomach	Cancer of stomach	ICD-9
361	151.9	Malignancy	Malignant neoplasm of stomach, unspecified	Cancer of stomach	ICD-9
362	152	Malignancy	Malignant neoplasm of small intestine, including duodenum	Malignant neoplasm of small intestine, including duodenum	ICD-9
363	152	Malignancy	Malignant neoplasm of duodenum	Malignant neoplasm of small intestine, including duodenum	ICD-9
364	152.1	Malignancy	Malignant neoplasm of jejunum	Malignant neoplasm of small intestine, including duodenum	ICD-9
365	152.2	Malignancy	Malignant neoplasm of ileum	Malignant neoplasm of small intestine, including duodenum	ICD-9
366	152.3	Malignancy	Malignant neoplasm of meckel's diverticulum	Malignant neoplasm of small intestine, including duodenum	ICD-9
367	152.8	Malignancy	Malignant neoplasm of other specified sites of small intestine	Malignant neoplasm of small intestine, including duodenum	ICD-9
368	152.9	Malignancy	Malignant neoplasm of small intestine, unspecified	Malignant neoplasm of small intestine, including duodenum	ICD-9
369	153	Malignancy	Malignant neoplasm of colon	Colon cancer	ICD-9
370	153	Malignancy	Malignant neoplasm of hepatic flexure	Colon cancer	ICD-9
371	153.1	Malignancy	Malignant neoplasm of transverse colon	Colon cancer	ICD-9
372	153.2	Malignancy	Malignant neoplasm of descending colon	Colon cancer	ICD-9
373	153.3	Malignancy	Malignant neoplasm of sigmoid colon	Colon cancer	ICD-9
374	153.4	Malignancy	Malignant neoplasm of cecum	Colon cancer	ICD-9
375	153.5	Malignancy	Malignant neoplasm of appendix vermiformis	Colon cancer	ICD-9
376	153.6	Malignancy	Malignant neoplasm of ascending colon	Colon cancer	ICD-9
377	153.7	Malignancy	Malignant neoplasm of splenic flexure	Colon cancer	ICD-9
378	153.8	Malignancy	Malignant neoplasm of other specified sites of large intestine	Colon cancer	ICD-9
379	153.9	Malignancy	Malignant neoplasm of colon, unspecified	Colon cancer	ICD-9
380	154	Malignancy	Malignant neoplasm of rectum, rectosigmoid junction, and anus	Malignant neoplasm of rectum, rectosigmoid junction, and anus	ICD-9
381	154	Malignancy	Malignant neoplasm of rectosigmoid junction	Malignant neoplasm of rectum, rectosigmoid junction, and anus	ICD-9
382	154.1	Malignancy	Malignant neoplasm of rectum	Malignant neoplasm of rectum, rectosigmoid junction, and anus	ICD-9
383	154.2	Malignancy	Malignant neoplasm of anal canal	Malignant neoplasm of rectum, rectosigmoid junction, and anus	ICD-9
384	154.3	Malignancy	Malignant neoplasm of anus, unspecified	Malignant neoplasm of rectum, rectosigmoid junction, and anus	ICD-9
385	154.8	Malignancy	Malignant neoplasm of other sites of rectum, rectosigmoid junction, and anus	Colorectal cancer	ICD-9
386	155	Malignancy	Malignant neoplasm of liver and intrahepatic bile ducts	Cancer of liver and intrahepatic bile duct	ICD-9
387	155	Malignancy	Malignant neoplasm of liver, primary	Malignant neoplasm of liver, primary	ICD-9
388	155.1	Malignancy	Malignant neoplasm of intrahepatic bile ducts	Cancer of liver and intrahepatic bile duct	ICD-9
389	155.2	Malignancy	Malignant neoplasm of liver, not specified as primary or secondary	Cancer of liver and intrahepatic bile duct	ICD-9
390	156	Malignancy	Malignant neoplasm of gallbladder and extrahepatic bile ducts	Malignant neoplasm of gallbladder and extrahepatic bile ducts	ICD-9
391	156	Malignancy	Malignant neoplasm of gallbladder	Malignant neoplasm of gallbladder and extrahepatic bile ducts	ICD-9
392	156.1	Malignancy	Malignant neoplasm of extrahepatic bile ducts	Malignant neoplasm of gallbladder and extrahepatic bile ducts	ICD-9
393	156.2	Malignancy	Malignant neoplasm of ampulla of Vater	Malignant neoplasm of gallbladder and extrahepatic bile ducts	ICD-9
394	156.8	Malignancy	Malignant neoplasm of other specified sites of gallbladder and extrahepatic bile ducts	Malignant neoplasm of gallbladder and extrahepatic bile ducts	ICD-9
395	156.9	Malignancy	Malignant neoplasm of biliary tract, part unspecified	Malignant neoplasm of gallbladder and extrahepatic bile ducts	ICD-9
396	157	Malignancy	Malignant neoplasm of pancreas	Pancreatic cancer	ICD-9
397	157	Malignancy	Malignant neoplasm of head of pancreas	Pancreatic cancer	ICD-9
398	157.1	Malignancy	Malignant neoplasm of body of pancreas	Pancreatic cancer	ICD-9
399	157.2	Malignancy	Malignant neoplasm of tail of pancreas	Pancreatic cancer	ICD-9
400	157.3	Malignancy	Malignant neoplasm of pancreatic duct	Pancreatic cancer	ICD-9
401	157.4	Malignancy	Malignant neoplasm of islets of Langerhans	Pancreatic cancer	ICD-9
402	157.8	Malignancy	Malignant neoplasm of other specified sites of pancreas	Pancreatic cancer	ICD-9
403	157.9	Malignancy	Malignant neoplasm of pancreas, part unspecified	Pancreatic cancer	ICD-9
404	158	Malignancy	Malignant neoplasm of retroperitoneum and peritoneum	Malignant neoplasm of retroperitoneum and peritoneum	ICD-9
405	158	Malignancy	Malignant neoplasm of retroperitoneum	Malignant neoplasm of retroperitoneum and peritoneum	ICD-9
406	158.8	Malignancy	Malignant neoplasm of specified parts of peritoneum	Malignant neoplasm of retroperitoneum and peritoneum	ICD-9
407	158.9	Malignancy	Malignant neoplasm of peritoneum, unspecified	Malignant neoplasm of retroperitoneum and peritoneum	ICD-9
408	159	Malignancy	Malignant neoplasm of other and ill-defined sites within the digestive organs and peritoneum	Malignant neoplasm of other and ill-defined sites within the digestive organs and peritoneum	ICD-9
409	159	Malignancy	Malignant neoplasm of intestinal tract, part unspecified	Colon cancer	ICD-9
410	159.1	Malignancy	Malignant neoplasm of spleen, not elsewhere classified	Malignant neoplasm of other and ill-defined sites within the digestive organs and peritoneum	ICD-9
411	159.8	Malignancy	Malignant neoplasm of other sites of digestive system and intra-abdominal organs	Malignant neoplasm of other and ill-defined sites within the digestive organs and peritoneum	ICD-9
412	159.9	Malignancy	Malignant neoplasm of ill-defined sites within the digestive organs and peritoneum	Malignant neoplasm of other and ill-defined sites within the digestive organs and peritoneum	ICD-9
413	160	Malignancy	Malignant neoplasm of nasal cavities, middle ear, and accessory sinuses	Cancer of of nasal cavities	ICD-9
414	160	Malignancy	Malignant neoplasm of nasal cavities	Cancer of of nasal cavities	ICD-9
415	160.1	Malignancy	Malignant neoplasm of auditory tube, middle ear, and mastoid air cells	Cancer of of nasal cavities	ICD-9
416	160.2	Malignancy	Malignant neoplasm of maxillary sinus	Cancer of of nasal cavities	ICD-9
417	160.3	Malignancy	Malignant neoplasm of ethmoidal sinus	Cancer of of nasal cavities	ICD-9
418	160.4	Malignancy	Malignant neoplasm of frontal sinus	Cancer of of nasal cavities	ICD-9
419	160.5	Malignancy	Malignant neoplasm of sphenoidal sinus	Cancer of of nasal cavities	ICD-9
420	160.8	Malignancy	Malignant neoplasm of other accessory sinuses	Cancer of of nasal cavities	ICD-9
421	160.9	Malignancy	Malignant neoplasm of accessory sinus, unspecified	Cancer of of nasal cavities	ICD-9
422	161	Malignancy	Malignant neoplasm of larynx	Cancer of larynx	ICD-9
423	161	Malignancy	Malignant neoplasm of glottis	Cancer of larynx	ICD-9
424	161.1	Malignancy	Malignant neoplasm of supraglottis	Cancer of larynx	ICD-9
425	161.2	Malignancy	Malignant neoplasm of subglottis	Cancer of larynx	ICD-9
426	161.3	Malignancy	Malignant neoplasm of laryngeal cartilages	Cancer of larynx	ICD-9
427	161.8	Malignancy	Malignant neoplasm of other specified sites of larynx	Cancer of larynx	ICD-9
428	161.9	Malignancy	Malignant neoplasm of larynx, unspecified	Cancer of larynx	ICD-9
429	162	Malignancy	Malignant neoplasm of trachea, bronchus, and lung	Cancer of bronchus; lung	ICD-9
430	162	Malignancy	Malignant neoplasm of trachea	Cancer of bronchus; lung	ICD-9
431	162.2	Malignancy	Malignant neoplasm of main bronchus	Cancer of bronchus; lung	ICD-9
432	162.3	Malignancy	Malignant neoplasm of upper lobe, bronchus or lung	Cancer of bronchus; lung	ICD-9
433	162.4	Malignancy	Malignant neoplasm of middle lobe, bronchus or lung	Cancer of bronchus; lung	ICD-9
434	162.5	Malignancy	Malignant neoplasm of lower lobe, bronchus or lung	Cancer of bronchus; lung	ICD-9
435	162.8	Malignancy	Malignant neoplasm of other parts of bronchus or lung	Cancer of bronchus; lung	ICD-9
436	162.9	Malignancy	Malignant neoplasm of bronchus and lung, unspecified	Cancer of bronchus; lung	ICD-9
437	163	Malignancy	Malignant neoplasm of pleura	Cancer within the respiratory system	ICD-9
438	163	Malignancy	Malignant neoplasm of parietal pleura	Cancer within the respiratory system	ICD-9
439	163.1	Malignancy	Malignant neoplasm of visceral pleura	Cancer within the respiratory system	ICD-9
440	163.8	Malignancy	Malignant neoplasm of other specified sites of pleura	Cancer within the respiratory system	ICD-9
441	163.9	Malignancy	Malignant neoplasm of pleura, unspecified	Cancer within the respiratory system	ICD-9
442	164	Malignancy	Malignant neoplasm of thymus, heart, and mediastinum	Cancer of intrathoracic organs	ICD-9
443	164	Malignancy	Malignant neoplasm of thymus	Cancer of intrathoracic organs	ICD-9
444	164.1	Malignancy	Malignant neoplasm of heart	Cancer of intrathoracic organs	ICD-9
445	164.2	Malignancy	Malignant neoplasm of anterior mediastinum	Cancer of intrathoracic organs	ICD-9
446	164.3	Malignancy	Malignant neoplasm of posterior mediastinum	Cancer of intrathoracic organs	ICD-9
447	164.8	Malignancy	Malignant neoplasm of other parts of mediastinum	Cancer of intrathoracic organs	ICD-9
448	164.9	Malignancy	Malignant neoplasm of mediastinum, part unspecified	Cancer of intrathoracic organs	ICD-9
449	165	Malignancy	Malignant neoplasm of other and ill-defined sites within the respiratory system and intrathoracic organs	Cancer within the respiratory system	ICD-9
450	165	Malignancy	Malignant neoplasm of upper respiratory tract, part unspecified	Cancer within the respiratory system	ICD-9
451	165.8	Malignancy	Malignant neoplasm of other sites within the respiratory system and intrathoracic organs	Cancer within the respiratory system	ICD-9
452	165.9	Malignancy	Malignant neoplasm of ill-defined sites within the respiratory system	Cancer within the respiratory system	ICD-9
453	170	Malignancy	Malignant neoplasm of bone and articular cartilage	Cancer of bone and connective tissue	ICD-9
454	170	Malignancy	Malignant neoplasm of bones of skull and face, except mandible	Bone cancer	ICD-9
455	170.1	Malignancy	Malignant neoplasm of mandible	Bone cancer	ICD-9
456	170.2	Malignancy	Malignant neoplasm of vertebral column, excluding sacrum and coccyx	Bone cancer	ICD-9
457	170.3	Malignancy	Malignant neoplasm of ribs, sternum, and clavicle	Bone cancer	ICD-9
458	170.4	Malignancy	Malignant neoplasm of scapula and long bones of upper limb	Bone cancer	ICD-9
459	170.5	Malignancy	Malignant neoplasm of short bones of upper limb	Bone cancer	ICD-9
460	170.6	Malignancy	Malignant neoplasm of pelvic bones, sacrum, and coccyx	Bone cancer	ICD-9
461	170.7	Malignancy	Malignant neoplasm of long bones of lower limb	Bone cancer	ICD-9
462	170.8	Malignancy	Malignant neoplasm of short bones of lower limb	Bone cancer	ICD-9
463	170.9	Malignancy	Malignant neoplasm of bone and articular cartilage, site unspecified	Bone cancer	ICD-9
464	171	Malignancy	Malignant neoplasm of connective and other soft tissue	Cancer of connective tissue	ICD-9
465	171	Malignancy	Malignant neoplasm of connective and other soft tissue of head, face, and neck	Cancer of connective tissue	ICD-9
466	171.2	Malignancy	Malignant neoplasm of connective and other soft tissue of upper limb, including shoulder	Cancer of connective tissue	ICD-9
467	171.3	Malignancy	Malignant neoplasm of connective and other soft tissue of lower limb, including hip	Cancer of connective tissue	ICD-9
468	171.4	Malignancy	Malignant neoplasm of connective and other soft tissue of thorax	Cancer of connective tissue	ICD-9
469	171.5	Malignancy	Malignant neoplasm of connective and other soft tissue of abdomen	Cancer of connective tissue	ICD-9
470	171.6	Malignancy	Malignant neoplasm of connective and other soft tissue of pelvis	Cancer of connective tissue	ICD-9
471	171.7	Malignancy	Malignant neoplasm of connective and other soft tissue of trunk, unspecified	Cancer of connective tissue	ICD-9
472	171.8	Malignancy	Malignant neoplasm of other specified sites of connective and other soft tissue	Cancer of connective tissue	ICD-9
473	171.9	Malignancy	Malignant neoplasm of connective and other soft tissue, site unspecified	Cancer of connective tissue	ICD-9
474	172	Malignancy	Malignant melanoma of skin	Melanomas of skin	ICD-9
475	172	Malignancy	Malignant melanoma of skin of lip	Melanomas of skin	ICD-9
476	172.1	Malignancy	Malignant melanoma of skin of eyelid, including canthus	Melanomas of skin	ICD-9
477	172.2	Malignancy	Malignant melanoma of skin of ear and external auditory canal	Melanomas of skin	ICD-9
478	172.3	Malignancy	Malignant melanoma of skin of other and unspecified parts of face	Melanomas of skin	ICD-9
479	172.4	Malignancy	Malignant melanoma of skin of scalp and neck	Melanomas of skin	ICD-9
480	172.5	Malignancy	Malignant melanoma of skin of trunk, except scrotum	Melanomas of skin	ICD-9
481	172.6	Malignancy	Malignant melanoma of skin of upper limb, including shoulder	Melanomas of skin	ICD-9
482	172.7	Malignancy	Malignant melanoma of skin of lower limb, including hip	Melanomas of skin	ICD-9
483	172.8	Malignancy	Malignant melanoma of other specified sites of skin	Melanomas of skin	ICD-9
484	172.9	Malignancy	Melanoma of skin, site unspecified	Melanomas of skin	ICD-9
485	173.02	Malignancy	Squamous cell carcinoma of skin of lip	Squamous cell carcinoma	ICD-9
486	173.12	Malignancy	Squamous cell carcinoma of eyelid, including canthus	Squamous cell carcinoma	ICD-9
487	173.22	Malignancy	Squamous cell carcinoma of skin of ear and external auditory canal	Squamous cell carcinoma	ICD-9
488	173.32	Malignancy	Squamous cell carcinoma of skin of other and unspecified parts of face	Squamous cell carcinoma	ICD-9
489	173.42	Malignancy	Squamous cell carcinoma of scalp and skin of neck	Squamous cell carcinoma	ICD-9
490	173.52	Malignancy	Squamous cell carcinoma of skin of trunk, except scrotum	Squamous cell carcinoma	ICD-9
491	173.62	Malignancy	Squamous cell carcinoma of skin of upper limb, including shoulder	Squamous cell carcinoma	ICD-9
492	173.72	Malignancy	Squamous cell carcinoma of skin of lower limb, including hip	Squamous cell carcinoma	ICD-9
493	174	Malignancy	Malignant neoplasm of female breast	Malignant neoplasm of female breast	ICD-9
494	174	Malignancy	Malignant neoplasm of nipple and areola of female breast	Malignant neoplasm of female breast	ICD-9
495	174.1	Malignancy	Malignant neoplasm of central portion of female breast	Malignant neoplasm of female breast	ICD-9
496	174.2	Malignancy	Malignant neoplasm of upper-inner quadrant of female breast	Malignant neoplasm of female breast	ICD-9
497	174.3	Malignancy	Malignant neoplasm of lower-inner quadrant of female breast	Malignant neoplasm of female breast	ICD-9
498	174.4	Malignancy	Malignant neoplasm of upper-outer quadrant of female breast	Malignant neoplasm of female breast	ICD-9
499	174.5	Malignancy	Malignant neoplasm of lower-outer quadrant of female breast	Malignant neoplasm of female breast	ICD-9
500	174.6	Malignancy	Malignant neoplasm of axillary tail of female breast	Malignant neoplasm of female breast	ICD-9
501	174.8	Malignancy	Malignant neoplasm of other specified sites of female breast	Malignant neoplasm of female breast	ICD-9
502	174.9	Malignancy	Malignant neoplasm of breast (female), unspecified	Malignant neoplasm of female breast	ICD-9
503	175	Malignancy	Malignant neoplasm of male breast	Breast cancer [male]	ICD-9
504	175	Malignancy	Malignant neoplasm of nipple and areola of male breast	Breast cancer [male]	ICD-9
505	175.9	Malignancy	Malignant neoplasm of other and unspecified sites of male breast	Breast cancer [male]	ICD-9
506	176	Malignancy	Kaposi's sarcoma	Kaposi's sarcoma	ICD-9
507	176	Malignancy	Kaposi's sarcoma, skin	Kaposi's sarcoma	ICD-9
508	176.1	Malignancy	Kaposi's sarcoma, soft tissue	Kaposi's sarcoma	ICD-9
509	176.2	Malignancy	Kaposi's sarcoma, palate	Kaposi's sarcoma	ICD-9
510	176.3	Malignancy	Kaposi's sarcoma, gastrointestinal sites	Kaposi's sarcoma	ICD-9
511	176.4	Malignancy	Kaposi's sarcoma, lung	Kaposi's sarcoma	ICD-9
512	176.5	Malignancy	Kaposi's sarcoma, lymph nodes	Kaposi's sarcoma	ICD-9
513	176.8	Malignancy	Kaposi's sarcoma, other specified sites	Kaposi's sarcoma	ICD-9
514	176.9	Malignancy	Kaposi's sarcoma NOS	Kaposi's sarcoma	ICD-9
515	179	Malignancy	Malignant neoplasm of uterus, part unspecified	Malignant neoplasm of uterus	ICD-9
516	180	Malignancy	Malignant neoplasm of cervix uteri	Cervical cancer and dysplasia	ICD-9
517	180	Malignancy	Malignant neoplasm of endocervix	Cervical cancer	ICD-9
518	180.1	Malignancy	Malignant neoplasm of exocervix	Cervical cancer	ICD-9
519	180.8	Malignancy	Malignant neoplasm of other specified sites of cervix	Cervical cancer	ICD-9
520	180.9	Malignancy	Malignant neoplasm of cervix uteri, unspecified	Cervical cancer	ICD-9
521	181	Malignancy	Malignant neoplasm of placenta	Malignant neoplasm of ovary and other uterine adnexa	ICD-9
522	182	Malignancy	Malignant neoplasm of body of uterus	Malignant neoplasm of uterus	ICD-9
523	182	Malignancy	Malignant neoplasm of corpus uteri, except isthmus	Malignant neoplasm of uterus	ICD-9
524	182.1	Malignancy	Malignant neoplasm of isthmus	Malignant neoplasm of uterus	ICD-9
525	182.8	Malignancy	Malignant neoplasm of other specified sites of body of uterus	Malignant neoplasm of uterus	ICD-9
526	183	Malignancy	Malignant neoplasm of ovary and other uterine adnexa	Malignant neoplasm of ovary and other uterine adnexa	ICD-9
527	183	Malignancy	Malignant neoplasm of ovary	Malignant neoplasm of ovary	ICD-9
528	183.2	Malignancy	Malignant neoplasm of fallopian tube	Malignant neoplasm of ovary and other uterine adnexa	ICD-9
529	183.3	Malignancy	Malignant neoplasm of broad ligament of uterus	Malignant neoplasm of ovary and other uterine adnexa	ICD-9
530	183.4	Malignancy	Malignant neoplasm of parametrium	Malignant neoplasm of ovary and other uterine adnexa	ICD-9
531	183.5	Malignancy	Malignant neoplasm of round ligament of uterus	Malignant neoplasm of ovary and other uterine adnexa	ICD-9
532	183.8	Malignancy	Malignant neoplasm of other specified sites of uterine adnexa	Malignant neoplasm of ovary and other uterine adnexa	ICD-9
533	183.9	Malignancy	Malignant neoplasm of uterine adnexa, unspecified	Malignant neoplasm of ovary and other uterine adnexa	ICD-9
534	184	Malignancy	Malignant neoplasm of other and unspecified female genital organs	Malignant neoplasm of ovary and other uterine adnexa	ICD-9
535	184	Malignancy	Malignant neoplasm of vagina	Cancer of other female genital organs, excluding uterus and ovary	ICD-9
536	184.1	Malignancy	Malignant neoplasm of labia majora	Cancer of other female genital organs, excluding uterus and ovary	ICD-9
537	184.2	Malignancy	Malignant neoplasm of labia minora	Cancer of other female genital organs, excluding uterus and ovary	ICD-9
538	184.3	Malignancy	Malignant neoplasm of clitoris	Cancer of other female genital organs, excluding uterus and ovary	ICD-9
539	184.4	Malignancy	Malignant neoplasm of vulva, unspecified	Cancer of other female genital organs, excluding uterus and ovary	ICD-9
540	184.8	Malignancy	Malignant neoplasm of other specified sites of female genital organs	Malignant neoplasm of ovary and other uterine adnexa	ICD-9
541	184.9	Malignancy	Malignant neoplasm of female genital organ, site unspecified	Malignant neoplasm of ovary and other uterine adnexa	ICD-9
542	185	Malignancy	Malignant neoplasm of prostate	Cancer of prostate	ICD-9
543	186	Malignancy	Malignant neoplasm of testis	Malignant neoplasm of testis	ICD-9
544	186	Malignancy	Malignant neoplasm of undescended testis	Malignant neoplasm of testis	ICD-9
545	186.9	Malignancy	Malignant neoplasm of other and unspecified testis	Malignant neoplasm of testis	ICD-9
546	187	Malignancy	Malignant neoplasm of penis and other male genital organs	Cancer of other male genital organs	ICD-9
547	187.1	Malignancy	Malignant neoplasm of prepuce	Malignant neoplasm of unspecified male genital organ	ICD-9
548	187.2	Malignancy	Malignant neoplasm of glans penis	Malignant neoplasm of unspecified male genital organ	ICD-9
549	187.3	Malignancy	Malignant neoplasm of body of penis	Malignant neoplasm of unspecified male genital organ	ICD-9
550	187.4	Malignancy	Malignant neoplasm of penis, part unspecified	Malignant neoplasm of unspecified male genital organ	ICD-9
551	187.5	Malignancy	Malignant neoplasm of epididymis	Malignant neoplasm of unspecified male genital organ	ICD-9
552	187.6	Malignancy	Malignant neoplasm of spermatic cord	Malignant neoplasm of unspecified male genital organ	ICD-9
553	187.7	Malignancy	Malignant neoplasm of scrotum	Malignant neoplasm of unspecified male genital organ	ICD-9
554	187.8	Malignancy	Malignant neoplasm of other specified sites of male genital organs	Malignant neoplasm of unspecified male genital organ	ICD-9
555	187.9	Malignancy	Malignant neoplasm of male genital organ, site unspecified	Malignant neoplasm of unspecified male genital organ	ICD-9
556	188	Malignancy	Malignant neoplasm of bladder	Malignant neoplasm of bladder	ICD-9
557	188	Malignancy	Malignant neoplasm of trigone of urinary bladder	Malignant neoplasm of bladder	ICD-9
558	188.1	Malignancy	Malignant neoplasm of dome of urinary bladder	Malignant neoplasm of bladder	ICD-9
559	188.2	Malignancy	Malignant neoplasm of lateral wall of urinary bladder	Malignant neoplasm of bladder	ICD-9
560	188.3	Malignancy	Malignant neoplasm of anterior wall of urinary bladder	Malignant neoplasm of bladder	ICD-9
561	188.4	Malignancy	Malignant neoplasm of posterior wall of urinary bladder	Malignant neoplasm of bladder	ICD-9
562	188.5	Malignancy	Malignant neoplasm of bladder neck	Malignant neoplasm of bladder	ICD-9
563	188.6	Malignancy	Malignant neoplasm of ureteric orifice	Malignant neoplasm of bladder	ICD-9
564	188.7	Malignancy	Malignant neoplasm of urachus	Malignant neoplasm of bladder	ICD-9
565	188.8	Malignancy	Malignant neoplasm of other specified sites of bladder	Malignant neoplasm of bladder	ICD-9
566	188.9	Malignancy	Malignant neoplasm of bladder, part unspecified	Malignant neoplasm of bladder	ICD-9
567	189	Malignancy	Malignant neoplasm of kidney and other and unspecified urinary organs	Malignant neoplasm of other urinary organs	ICD-9
568	189	Malignancy	Malignant neoplasm of kidney, except pelvis	Malignant neoplasm of kidney, except pelvis	ICD-9
569	189.1	Malignancy	Malignant neoplasm of renal pelvis	Malignant neoplasm of renal pelvis	ICD-9
570	189.2	Malignancy	Malignant neoplasm of ureter	Malignant neoplasm of other urinary organs	ICD-9
571	189.3	Malignancy	Malignant neoplasm of urethra	Malignant neoplasm of other urinary organs	ICD-9
572	189.4	Malignancy	Malignant neoplasm of paraurethral glands	Malignant neoplasm of other urinary organs	ICD-9
573	189.8	Malignancy	Malignant neoplasm of other specified sites of urinary organs	Malignant neoplasm of other urinary organs	ICD-9
574	189.9	Malignancy	Malignant neoplasm of urinary organ, site unspecified	Malignant neoplasm of other urinary organs	ICD-9
575	190	Malignancy	Malignant neoplasm of eye	Cancer of eye	ICD-9
576	190	Malignancy	Malignant neoplasm of eyeball, except conjunctiva, cornea, retina, and choroid	Cancer of eye	ICD-9
577	190.1	Malignancy	Malignant neoplasm of orbit	Cancer of eye	ICD-9
578	190.2	Malignancy	Malignant neoplasm of lacrimal gland	Cancer of eye	ICD-9
579	190.3	Malignancy	Malignant neoplasm of conjunctiva	Cancer of eye	ICD-9
580	190.4	Malignancy	Malignant neoplasm of cornea	Cancer of eye	ICD-9
581	190.5	Malignancy	Malignant neoplasm of retina	Cancer of eye	ICD-9
582	190.6	Malignancy	Malignant neoplasm of choroid	Cancer of eye	ICD-9
583	190.7	Malignancy	Malignant neoplasm of lacrimal duct	Cancer of eye	ICD-9
584	190.8	Malignancy	Malignant neoplasm of other specified sites of eye	Cancer of eye	ICD-9
585	190.9	Malignancy	Malignant neoplasm of eye, part unspecified	Cancer of eye	ICD-9
586	191	Malignancy	Malignant neoplasm of brain	Cancer of brain	ICD-9
587	191	Malignancy	Malignant neoplasm of cerebrum, except lobes and ventricles	Cancer of brain	ICD-9
588	191.1	Malignancy	Malignant neoplasm of frontal lobe	Cancer of brain	ICD-9
589	191.2	Malignancy	Malignant neoplasm of temporal lobe	Cancer of brain	ICD-9
590	191.3	Malignancy	Malignant neoplasm of parietal lobe	Cancer of brain	ICD-9
591	191.4	Malignancy	Malignant neoplasm of occipital lobe	Cancer of brain	ICD-9
592	191.5	Malignancy	Malignant neoplasm of ventricles	Cancer of brain	ICD-9
593	191.6	Malignancy	Malignant neoplasm of cerebellum NOS	Cancer of brain	ICD-9
594	191.7	Malignancy	Malignant neoplasm of brain stem	Cancer of brain	ICD-9
595	191.8	Malignancy	Malignant neoplasm of other parts of brain	Cancer of brain	ICD-9
596	191.9	Malignancy	Malignant neoplasm of brain, unspecified	Cancer of brain	ICD-9
597	192	Malignancy	Malignant neoplasm of other and unspecified parts of nervous system	Cancer of brain and nervous system	ICD-9
598	192	Malignancy	Malignant neoplasm of cranial nerves	Cancer of brain and nervous system	ICD-9
599	192.1	Malignancy	Malignant neoplasm of cerebral meninges	Cancer of brain and nervous system	ICD-9
600	192.2	Malignancy	Malignant neoplasm of spinal cord	Cancer of brain and nervous system	ICD-9
601	192.3	Malignancy	Malignant neoplasm of spinal meninges	Cancer of brain and nervous system	ICD-9
602	192.8	Malignancy	Malignant neoplasm of other specified sites of nervous system	Cancer of brain and nervous system	ICD-9
603	192.9	Malignancy	Malignant neoplasm of nervous system, part unspecified	Cancer of brain and nervous system	ICD-9
604	193	Malignancy	Malignant neoplasm of thyroid gland	Thyroid cancer	ICD-9
605	194	Malignancy	Malignant neoplasm of other endocrine glands and related structures	Cancer of other endocrine glands	ICD-9
606	194	Malignancy	Malignant neoplasm of adrenal gland	Cancer of other endocrine glands	ICD-9
607	194.1	Malignancy	Malignant neoplasm of parathyroid gland	Cancer of other endocrine glands	ICD-9
608	194.3	Malignancy	Malignant neoplasm of pituitary gland and craniopharyngeal duct	Cancer of other endocrine glands	ICD-9
609	194.4	Malignancy	Malignant neoplasm of pineal gland	Cancer of other endocrine glands	ICD-9
610	194.5	Malignancy	Malignant neoplasm of carotid body	Cancer of other endocrine glands	ICD-9
611	194.6	Malignancy	Malignant neoplasm of aortic body and other paraganglia	Cancer of other endocrine glands	ICD-9
612	194.8	Malignancy	Malignant neoplasm of other endocrine glands and related structures	Cancer of other endocrine glands	ICD-9
613	194.9	Malignancy	Malignant neoplasm of endocrine gland, site unspecified	Cancer of other endocrine glands	ICD-9
614	195	Malignancy	Malignant neoplasm of other and ill-defined sites	Malignant neoplasm, other	ICD-9
615	195	Malignancy	Malignant neoplasm of head, face, and neck	NA	ICD-9
616	195.1	Malignancy	Malignant neoplasm of thorax	Cancer of intrathoracic organs	ICD-9
617	195.2	Malignancy	Malignant neoplasm of abdomen	Malignant neoplasm, other	ICD-9
618	195.3	Malignancy	Malignant neoplasm of pelvis	Malignant neoplasm, other	ICD-9
619	195.4	Malignancy	Malignant neoplasm of upper limb	Malignant neoplasm, other	ICD-9
620	195.5	Malignancy	Malignant neoplasm of lower limb	Malignant neoplasm, other	ICD-9
621	195.8	Malignancy	Malignant neoplasm of other specified sites	Malignant neoplasm, other	ICD-9
622	196	Malignancy	Secondary and unspecified malignant neoplasm of lymph nodes	Secondary malignancy of lymph nodes	ICD-9
623	196	Malignancy	Secondary and unspecified malignant neoplasm of lymph nodes of head, face, and neck	Secondary malignancy of lymph nodes	ICD-9
624	196.1	Malignancy	Secondary and unspecified malignant neoplasm of intrathoracic lymph nodes	Secondary malignancy of lymph nodes	ICD-9
625	196.2	Malignancy	Secondary and unspecified malignant neoplasm of intra-abdominal lymph nodes	Secondary malignancy of lymph nodes	ICD-9
626	196.3	Malignancy	Secondary and unspecified malignant neoplasm of lymph nodes of axilla and upper limb	Secondary malignancy of lymph nodes	ICD-9
627	196.5	Malignancy	Secondary and unspecified malignant neoplasm of lymph nodes of inguinal region and lower limb	Secondary malignancy of lymph nodes	ICD-9
628	196.6	Malignancy	Secondary and unspecified malignant neoplasm of intrapelvic lymph nodes	Secondary malignancy of lymph nodes	ICD-9
629	196.8	Malignancy	Secondary and unspecified malignant neoplasm of lymph nodes of multiple sites	Secondary malignancy of lymph nodes	ICD-9
630	196.9	Malignancy	Secondary and unspecified malignant neoplasm of lymph nodes, site unspecified	Secondary malignancy of lymph nodes	ICD-9
631	197	Malignancy	Secondary malignant neoplasm of respiratory and digestive systems	Secondary malignant neoplasm	ICD-9
632	197	Malignancy	Secondary malignant neoplasm of lung	Secondary malignancy of respiratory organs	ICD-9
633	197.1	Malignancy	Secondary malignant neoplasm of mediastinum	Secondary malignancy of respiratory organs	ICD-9
634	197.2	Malignancy	Secondary malignant neoplasm of pleura	Secondary malignancy of respiratory organs	ICD-9
635	197.3	Malignancy	Secondary malignant neoplasm of other respiratory organs	Secondary malignancy of respiratory organs	ICD-9
636	197.4	Malignancy	Secondary malignant neoplasm of small intestine including duodenum	Secondary malignant neoplasm of digestive systems	ICD-9
637	197.5	Malignancy	Secondary malignant neoplasm of large intestine and rectum	Secondary malignant neoplasm of digestive systems	ICD-9
638	197.6	Malignancy	Secondary malignant neoplasm of retroperitoneum and peritoneum	Secondary malignant neoplasm of digestive systems	ICD-9
639	197.7	Malignancy	Malignant neoplasm of liver, specified as secondary	Secondary malignant neoplasm of liver	ICD-9
640	197.8	Malignancy	Secondary malignant neoplasm of other digestive organs and spleen	Secondary malignant neoplasm of digestive systems	ICD-9
641	198	Malignancy	Secondary malignant neoplasm of other specified sites	Secondary malignant neoplasm	ICD-9
642	198	Malignancy	Secondary malignant neoplasm of kidney	Secondary malignant neoplasm	ICD-9
643	198.1	Malignancy	Secondary malignant neoplasm of other urinary organs	Secondary malignant neoplasm	ICD-9
644	198.2	Malignancy	Secondary malignant neoplasm of skin	Secondary malignant neoplasm of skin	ICD-9
645	198.3	Malignancy	Secondary malignant neoplasm of brain and spinal cord	Secondary malignancy of brain/spine	ICD-9
646	198.4	Malignancy	Secondary malignant neoplasm of other parts of nervous system	Secondary malignancy of brain/spine	ICD-9
647	198.5	Malignancy	Secondary malignant neoplasm of bone and bone marrow	Secondary malignancy of bone	ICD-9
648	198.6	Malignancy	Secondary malignant neoplasm of ovary	Secondary malignant neoplasm	ICD-9
649	198.7	Malignancy	Secondary malignant neoplasm of adrenal gland	Secondary malignant neoplasm	ICD-9
650	198.8	Malignancy	Secondary malignant neoplasm of other specified sites	Secondary malignant neoplasm	ICD-9
651	198.81	Malignancy	Secondary malignant neoplasm of breast	Secondary malignant neoplasm	ICD-9
652	198.82	Malignancy	Secondary malignant neoplasm of genital organs	Secondary malignant neoplasm	ICD-9
653	198.89	Malignancy	Secondary malignant neoplasm of other specified sites	Secondary malignant neoplasm	ICD-9
654	199	Malignancy	Malignant neoplasm without specification of site	Malignant neoplasm, other	ICD-9
655	199	Malignancy	Disseminated malignant neoplasm	Malignant neoplasm, other	ICD-9
656	199.1	Malignancy	Other malignant neoplasm of unspecified site	Malignant neoplasm, other	ICD-9
657	200	Malignancy	Lymphosarcoma and reticulosarcoma and other specified malignant tumors of lymphatic tissue	Non-Hodgkins lymphoma	ICD-9
658	200	Malignancy	Reticulosarcoma	Reticulosarcoma	ICD-9
659	200	Malignancy	Reticulosarcoma, unspecified site, extranodal and solid organ sites	Reticulosarcoma	ICD-9
660	200.01	Malignancy	Reticulosarcoma involving lymph nodes of head, face, and neck	Reticulosarcoma	ICD-9
661	200.02	Malignancy	Reticulosarcoma involving intrathoracic lymph nodes	Reticulosarcoma	ICD-9
662	200.03	Malignancy	Reticulosarcoma involving intra-abdominal lymph nodes	Reticulosarcoma	ICD-9
663	200.04	Malignancy	Reticulosarcoma involving lymph nodes of axilla and upper limb	Reticulosarcoma	ICD-9
664	200.05	Malignancy	Reticulosarcoma involving lymph nodes of inguinal region and lower limb	Reticulosarcoma	ICD-9
665	200.06	Malignancy	Reticulosarcoma involving intrapelvic lymph nodes	Reticulosarcoma	ICD-9
666	200.07	Malignancy	Reticulosarcoma spleen	Reticulosarcoma	ICD-9
667	200.08	Malignancy	Reticulosarcoma involving lymph nodes of multiple sites	Reticulosarcoma	ICD-9
668	200.1	Malignancy	Lymphosarcoma	Lymphosarcoma	ICD-9
669	200.1	Malignancy	Lymphosarcoma, unspecified site, extranodal and solid organ sites	Lymphosarcoma	ICD-9
670	200.11	Malignancy	Lymphosarcoma involving lymph nodes of head, face, and neck	Lymphosarcoma	ICD-9
671	200.12	Malignancy	Lymphosarcoma involving intrathoracic lymph nodes	Lymphosarcoma	ICD-9
672	200.13	Malignancy	Lymphosarcoma involving intra-abdominal lymph nodes	Lymphosarcoma	ICD-9
673	200.14	Malignancy	Lymphosarcoma involving lymph nodes of axilla and upper limb	Lymphosarcoma	ICD-9
674	200.15	Malignancy	Lymphosarcoma involving lymph nodes of inguinal region and lower limb	Lymphosarcoma	ICD-9
675	200.16	Malignancy	Lymphosarcoma involving intrapelvic lymph nodes	Lymphosarcoma	ICD-9
676	200.17	Malignancy	Lymphosarcoma spleen	Lymphosarcoma	ICD-9
677	200.18	Malignancy	Lymphosarcoma involving lymph nodes of multiple sites	Lymphosarcoma	ICD-9
678	200.2	Malignancy	Burkitt's tumor or lymphoma	Non-Hodgkins lymphoma	ICD-9
679	200.2	Malignancy	Burkitt's tumor or lymphoma, unspecified site, extranodal and solid organ sites	Non-Hodgkins lymphoma	ICD-9
680	200.21	Malignancy	Burkitt's tumor or lymphoma involving lymph nodes of head, face, and neck	Non-Hodgkins lymphoma	ICD-9
681	200.22	Malignancy	Burkitt's tumor or lymphoma involving intrathoracic lymph nodes	Non-Hodgkins lymphoma	ICD-9
682	200.23	Malignancy	Burkitt's tumor or lymphoma involving intra-abdominal lymph nodes	Non-Hodgkins lymphoma	ICD-9
683	200.24	Malignancy	Burkitt's tumor or lymphoma involving lymph nodes of axilla and upper limb	Non-Hodgkins lymphoma	ICD-9
684	200.25	Malignancy	Burkitt's tumor or lymphoma involving lymph nodes of inguinal region and lower limb	Non-Hodgkins lymphoma	ICD-9
685	200.26	Malignancy	Burkitt's tumor or lymphoma involving intrapelvic lymph nodes	Non-Hodgkins lymphoma	ICD-9
686	200.27	Malignancy	Burkitt's tumor spleen	Non-Hodgkins lymphoma	ICD-9
687	200.28	Malignancy	Burkitt's tumor or lymphoma involving lymph nodes of multiple sites	Non-Hodgkins lymphoma	ICD-9
688	200.3	Malignancy	Marginal zone lymphoma	Non-Hodgkins lymphoma	ICD-9
689	200.3	Malignancy	Marginal zone lymphoma, unspecified site, extranodal and solid organ sites	Non-Hodgkins lymphoma	ICD-9
690	200.31	Malignancy	Marginal zone lymphoma involving lymph nodes of head, face, and neck	Non-Hodgkins lymphoma	ICD-9
691	200.32	Malignancy	Marginal zone lymphoma involving intrathoracic lymph nodes	Non-Hodgkins lymphoma	ICD-9
692	200.33	Malignancy	Marginal zone lymphoma involving intra-abdominal lymph nodes	Non-Hodgkins lymphoma	ICD-9
693	200.34	Malignancy	Marginal zone lymphoma involving lymph nodes of axilla and upper limb	Non-Hodgkins lymphoma	ICD-9
694	200.35	Malignancy	Marginal zone lymphoma involving lymph nodes of inguinal region and lower limb	Non-Hodgkins lymphoma	ICD-9
695	200.36	Malignancy	Marginal zone lymphoma involving intrapelvic lymph nodes	Non-Hodgkins lymphoma	ICD-9
696	200.37	Malignancy	Marginal zone lymphoma involving spleen	Non-Hodgkins lymphoma	ICD-9
697	200.38	Malignancy	Marginal zone lymphoma involving lymph nodes of multiple sites	Non-Hodgkins lymphoma	ICD-9
698	200.4	Malignancy	Mantle cell lymphoma	Non-Hodgkins lymphoma	ICD-9
699	200.4	Malignancy	Mantle cell lymphoma, unspecified site, extranodal and solid organ sites	Non-Hodgkins lymphoma	ICD-9
700	200.41	Malignancy	Mantle cell lymphoma involving lymph nodes of head, face, and neck	Non-Hodgkins lymphoma	ICD-9
701	200.42	Malignancy	Mantle cell lymphoma involving intrathoracic lymph nodes	Non-Hodgkins lymphoma	ICD-9
702	200.43	Malignancy	Mantle cell lymphoma involving intra-abdominal lymph nodes	Non-Hodgkins lymphoma	ICD-9
703	200.44	Malignancy	Mantle cell lymphoma involving lymph nodes of axilla and upper limb	Non-Hodgkins lymphoma	ICD-9
704	200.45	Malignancy	Mantle cell lymphoma involving lymph nodes of inguinal region and lower limb	Non-Hodgkins lymphoma	ICD-9
705	200.46	Malignancy	Mantle cell lymphoma involving intrapelvic lymph nodes	Non-Hodgkins lymphoma	ICD-9
706	200.47	Malignancy	Mantle cell lymphoma involving spleen	Non-Hodgkins lymphoma	ICD-9
707	200.48	Malignancy	Mantle cell lymphoma involving lymph nodes of multiple sites	Non-Hodgkins lymphoma	ICD-9
708	200.5	Malignancy	Primary central nervous system lymphoma	Non-Hodgkins lymphoma	ICD-9
709	200.5	Malignancy	Primary central nervous system lymphoma, unspecified site, extranodal and solid organ sites	Non-Hodgkins lymphoma	ICD-9
710	200.51	Malignancy	Primary central nervous system lymphoma involving lymph nodes of head, face, and neck	Non-Hodgkins lymphoma	ICD-9
711	200.52	Malignancy	Primary central nervous system lymphoma involving intrathoracic lymph nodes	Non-Hodgkins lymphoma	ICD-9
712	200.53	Malignancy	Primary central nervous system lymphoma involving intra-abdominal lymph nodes	Non-Hodgkins lymphoma	ICD-9
713	200.54	Malignancy	Primary central nervous system lymphoma involving lymph nodes of axilla and upper limb	Non-Hodgkins lymphoma	ICD-9
714	200.55	Malignancy	Primary central nervous system lymphoma involving lymph nodes of inguinal region and lower limb	Non-Hodgkins lymphoma	ICD-9
715	200.56	Malignancy	Primary central nervous system lymphoma involving intrapelvic lymph nodes	Non-Hodgkins lymphoma	ICD-9
716	200.57	Malignancy	Primary central nervous system lymphoma involving spleen	Non-Hodgkins lymphoma	ICD-9
717	200.58	Malignancy	Primary central nervous system lymphoma involving lymph nodes of multiple sites	Non-Hodgkins lymphoma	ICD-9
718	200.6	Malignancy	Anaplastic large cell lymphoma	Large cell lymphoma	ICD-9
719	200.6	Malignancy	Anaplastic large cell lymphoma, unspecified site, extranodal and solid organ sites	Large cell lymphoma	ICD-9
720	200.61	Malignancy	Anaplastic large cell lymphoma involving lymph nodes of head, face, and neck	Large cell lymphoma	ICD-9
721	200.62	Malignancy	Anaplastic large cell lymphoma involving intrathoracic lymph nodes	Large cell lymphoma	ICD-9
722	200.63	Malignancy	Anaplastic large cell lymphoma involving intra-abdominal lymph nodes	Large cell lymphoma	ICD-9
723	200.64	Malignancy	Anaplastic large cell lymphoma involving lymph nodes of axilla and upper limb	Large cell lymphoma	ICD-9
724	200.65	Malignancy	Anaplastic large cell lymphoma involving lymph nodes of inguinal region and lower limb	Large cell lymphoma	ICD-9
725	200.66	Malignancy	Anaplastic large cell lymphoma involving intrapelvic lymph nodes	Large cell lymphoma	ICD-9
726	200.67	Malignancy	Anaplastic large cell lymphoma involving spleen	Large cell lymphoma	ICD-9
727	200.68	Malignancy	Anaplastic large cell lymphoma involving lymph nodes of multiple sites	Large cell lymphoma	ICD-9
728	200.7	Malignancy	Large cell lymphoma	Large cell lymphoma	ICD-9
729	200.7	Malignancy	Large cell lymphoma, unspecified site, extranodal and solid organ sites	Large cell lymphoma	ICD-9
730	200.71	Malignancy	Large cell lymphoma involving lymph nodes of head, face, and neck	Large cell lymphoma	ICD-9
731	200.72	Malignancy	Large cell lymphoma involving intrathoracic lymph nodes	Large cell lymphoma	ICD-9
732	200.73	Malignancy	Large cell lymphoma involving intra-abdominal lymph nodes	Large cell lymphoma	ICD-9
733	200.74	Malignancy	Large cell lymphoma involving lymph nodes of axilla and upper limb	Large cell lymphoma	ICD-9
734	200.75	Malignancy	Large cell lymphoma involving lymph nodes of inguinal region and lower limb	Large cell lymphoma	ICD-9
735	200.76	Malignancy	Large cell lymphoma involving intrapelvic lymph nodes	Large cell lymphoma	ICD-9
736	200.77	Malignancy	Large cell lymphoma involving spleen	Large cell lymphoma	ICD-9
737	200.78	Malignancy	Large cell lymphoma involving lymph nodes of multiple sites	Large cell lymphoma	ICD-9
738	200.8	Malignancy	Other named variants of lymphosarcoma and reticulosarcoma	Non-Hodgkins lymphoma	ICD-9
739	200.8	Malignancy	Other named variants of lymphosarcoma and reticulosarcoma, unspecified site	Non-Hodgkins lymphoma	ICD-9
740	200.81	Malignancy	Other named variants of lymphosarcoma and reticulosarcoma involving lymph nodes of head, face, and neck	Non-Hodgkins lymphoma	ICD-9
741	200.82	Malignancy	Other named variants of lymphosarcoma and reticulosarcoma involving intrathoracic lymph nodes	Non-Hodgkins lymphoma	ICD-9
742	200.83	Malignancy	Other named variants of lymphosarcoma and reticulosarcoma involving intra-abdominal lymph nodes	Non-Hodgkins lymphoma	ICD-9
743	200.84	Malignancy	Other named variants of lymphosarcoma and reticulosarcoma involving lymph nodes of axilla and upper limb	Non-Hodgkins lymphoma	ICD-9
744	200.85	Malignancy	Other named variants of lymphosarcoma and reticulosarcoma involving lymph nodes of inguinal region and lower limb	Non-Hodgkins lymphoma	ICD-9
745	200.86	Malignancy	Other named variants of lymphosarcoma and reticulosarcoma involving intrapelvic lymph nodes	Non-Hodgkins lymphoma	ICD-9
746	200.87	Malignancy	Other named variants of lymphosarcoma and reticulosarcoma involving spleen	Non-Hodgkins lymphoma	ICD-9
747	200.88	Malignancy	Other named variants of lymphosarcoma and reticulosarcoma involving lymph nodes of multiple sites	Reticulosarcoma	ICD-9
748	201	Malignancy	Hodgkin's disease	Hodgkin's disease	ICD-9
749	201	Malignancy	Hodgkin's paragranuloma	Hodgkin's disease	ICD-9
750	201	Malignancy	Hodgkin's paragranuloma, unspecified site, extranodal and solid organ sites	Hodgkin's disease	ICD-9
751	201.01	Malignancy	Hodgkin's paragranuloma involving lymph nodes of head, face, and neck	Hodgkin's disease	ICD-9
752	201.02	Malignancy	Hodgkin's paragranuloma involving intrathoracic lymph nodes	Hodgkin's disease	ICD-9
753	201.03	Malignancy	Hodgkin's paragranuloma involving intra-abdominal lymph nodes	Hodgkin's disease	ICD-9
754	201.04	Malignancy	Hodgkin's paragranuloma involving lymph nodes of axilla and upper limb	Hodgkin's disease	ICD-9
755	201.05	Malignancy	Hodgkin's paragranuloma involving lymph nodes of inguinal region and lower limb	Hodgkin's disease	ICD-9
756	201.06	Malignancy	Hodgkin's paragranuloma involving intrapelvic lymph nodes	Hodgkin's disease	ICD-9
757	201.07	Malignancy	Hodgkin's paragranuloma involving spleen	Hodgkin's disease	ICD-9
758	201.08	Malignancy	Hodgkin's paragranuloma involving lymph nodes of multiple sites	Hodgkin's disease	ICD-9
759	201.1	Malignancy	Hodgkin's granuloma	Hodgkin's disease	ICD-9
760	201.1	Malignancy	Hodgkin's granuloma, unspecified site, extranodal and solid organ sites	Hodgkin's disease	ICD-9
761	201.11	Malignancy	Hodgkin's granuloma involving lymph nodes of head, face, and neck	Hodgkin's disease	ICD-9
762	201.12	Malignancy	Hodgkin's granuloma involving intrathoracic lymph nodes	Hodgkin's disease	ICD-9
763	201.13	Malignancy	Hodgkin's granuloma involving intra-abdominal lymph nodes	Hodgkin's disease	ICD-9
764	201.14	Malignancy	Hodgkin's granuloma involving lymph nodes of axilla and upper limb	Hodgkin's disease	ICD-9
765	201.15	Malignancy	Hodgkin's granuloma involving lymph nodes of inguinal region and lower limb	Hodgkin's disease	ICD-9
766	201.16	Malignancy	Hodgkin's granuloma involving intrapelvic lymph nodes	Hodgkin's disease	ICD-9
767	201.17	Malignancy	Hodgkin's granuloma involving spleen	Hodgkin's disease	ICD-9
768	201.18	Malignancy	Hodgkin's granuloma involving lymph nodes of multiple sites	Hodgkin's disease	ICD-9
769	201.2	Malignancy	Hodgkin's sarcoma	Hodgkin's disease	ICD-9
770	201.2	Malignancy	Hodgkin's sarcoma, unspecified site, extranodal and solid organ sites	Hodgkin's disease	ICD-9
771	201.21	Malignancy	Hodgkin's sarcoma involving lymph nodes of head, face, and neck	Hodgkin's disease	ICD-9
772	201.22	Malignancy	Hodgkin's sarcoma involving intrathoracic lymph nodes	Hodgkin's disease	ICD-9
773	201.23	Malignancy	Hodgkin's sarcoma involving intra-abdominal lymph nodes	Hodgkin's disease	ICD-9
774	201.24	Malignancy	Hodgkin's sarcoma involving lymph nodes of axilla and upper limb	Hodgkin's disease	ICD-9
775	201.25	Malignancy	Hodgkin's sarcoma involving lymph nodes of inguinal region and lower limb	Hodgkin's disease	ICD-9
776	201.26	Malignancy	Hodgkin's sarcoma involving intrapelvic lymph nodes	Hodgkin's disease	ICD-9
777	201.27	Malignancy	Hodgkin's sarcoma involving spleen	Hodgkin's disease	ICD-9
778	201.28	Malignancy	Hodgkin's sarcoma involving lymph nodes of multiple sites	Hodgkin's disease	ICD-9
779	201.4	Malignancy	Hodgkin's disease, lymphocytic-histiocytic predominance	Hodgkin's disease	ICD-9
780	201.4	Malignancy	Hodgkin's disease, lymphocytic-histiocytic predominance, unspecified site, extranodal and solid organ sites	Hodgkin's disease	ICD-9
781	201.41	Malignancy	Hodgkin's disease, lymphocytic-histiocytic predominance involving lymph nodes of head, face, and neck	Hodgkin's disease	ICD-9
782	201.42	Malignancy	Hodgkin's disease, lymphocytic-histiocytic predominance involving intrathoracic lymph nodes	Hodgkin's disease	ICD-9
783	201.43	Malignancy	Hodgkin's disease, lymphocytic-histiocytic predominance involving intra-abdominal lymph nodes	Hodgkin's disease	ICD-9
784	201.44	Malignancy	Hodgkin's disease, lymphocytic-histiocytic predominance involving lymph nodes of axilla and upper limb	Hodgkin's disease	ICD-9
785	201.45	Malignancy	Hodgkin's disease, lymphocytic-histiocytic predominance involving lymph nodes of inguinal region and lower limb	Hodgkin's disease	ICD-9
786	201.46	Malignancy	Hodgkin's disease, lymphocytic-histiocytic predominance involving intrapelvic lymph nodes	Hodgkin's disease	ICD-9
787	201.47	Malignancy	Hodgkin's disease, lymphocytic-histiocytic predominance involving spleen	Hodgkin's disease	ICD-9
788	201.48	Malignancy	Hodgkin's disease, lymphocytic-histiocytic predominance involving lymph nodes of multiple sites	Hodgkin's disease	ICD-9
789	201.5	Malignancy	Hodgkin's disease, nodular sclerosis	Hodgkin's disease	ICD-9
790	201.5	Malignancy	Hodgkin's disease, nodular sclerosis, unspecified site, extranodal and solid organ sites	Hodgkin's disease	ICD-9
791	201.51	Malignancy	Hodgkin's disease, nodular sclerosis, involving lymph nodes of head, face, and neck	Hodgkin's disease	ICD-9
792	201.52	Malignancy	Hodgkin's disease, nodular sclerosis, involving intrathoracic lymph nodes	Hodgkin's disease	ICD-9
793	201.53	Malignancy	Hodgkin's disease, nodular sclerosis, involving intra-abdominal lymph nodes	Hodgkin's disease	ICD-9
794	201.54	Malignancy	Hodgkin's disease, nodular sclerosis, involving lymph nodes of axilla and upper limb	Hodgkin's disease	ICD-9
795	201.55	Malignancy	Hodgkin's disease, nodular sclerosis, involving lymph nodes of inguinal region and lower limb	Hodgkin's disease	ICD-9
796	201.56	Malignancy	Hodgkin's disease, nodular sclerosis, involving intrapelvic lymph nodes	Hodgkin's disease	ICD-9
797	201.57	Malignancy	Hodgkin's disease, nodular sclerosis, involving spleen	Hodgkin's disease	ICD-9
798	201.58	Malignancy	Hodgkin's disease, nodular sclerosis, involving lymph nodes of multiple sites	Hodgkin's disease	ICD-9
799	201.6	Malignancy	Hodgkin's disease, mixed cellularity	Hodgkin's disease	ICD-9
800	201.6	Malignancy	Hodgkin's disease, mixed cellularity, unspecified site, extranodal and solid organ sites	Hodgkin's disease	ICD-9
801	201.61	Malignancy	Hodgkin's disease, mixed cellularity, involving lymph nodes of head, face, and neck	Hodgkin's disease	ICD-9
802	201.62	Malignancy	Hodgkin's disease, mixed cellularity, involving intrathoracic lymph nodes	Hodgkin's disease	ICD-9
803	201.63	Malignancy	Hodgkin's disease, mixed cellularity, involving intra-abdominal lymph nodes	Hodgkin's disease	ICD-9
804	201.64	Malignancy	Hodgkin's disease, mixed cellularity, involving lymph nodes of axilla and upper limb	Hodgkin's disease	ICD-9
805	201.65	Malignancy	Hodgkin's disease, mixed cellularity, involving lymph nodes of inguinal region and lower limb	Hodgkin's disease	ICD-9
806	201.66	Malignancy	Hodgkin's disease, mixed cellularity, involving intrapelvic lymph nodes	Hodgkin's disease	ICD-9
807	201.67	Malignancy	Hodgkin's disease, mixed cellularity, involving spleen	Hodgkin's disease	ICD-9
808	201.68	Malignancy	Hodgkin's disease, mixed cellularity, involving lymph nodes of multiple sites	Hodgkin's disease	ICD-9
809	201.7	Malignancy	Hodgkin's disease, lymphocytic depletion	Hodgkin's disease	ICD-9
810	201.7	Malignancy	Hodgkin's disease, lymphocytic depletion, unspecified site, extranodal and solid organ sites	Hodgkin's disease	ICD-9
811	201.71	Malignancy	Hodgkin's disease, lymphocytic depletion, involving lymph nodes of head, face, and neck	Hodgkin's disease	ICD-9
812	201.72	Malignancy	Hodgkin's disease, lymphocytic depletion, involving intrathoracic lymph nodes	Hodgkin's disease	ICD-9
813	201.73	Malignancy	Hodgkin's disease, lymphocytic depletion, involving intra-abdominal lymph nodes	Hodgkin's disease	ICD-9
814	201.74	Malignancy	Hodgkin's disease, lymphocytic depletion, involving lymph nodes of axilla and upper limb	Hodgkin's disease	ICD-9
815	201.75	Malignancy	Hodgkin's disease, lymphocytic depletion, involving lymph nodes of inguinal region and lower limb	Hodgkin's disease	ICD-9
816	201.76	Malignancy	Hodgkin's disease, lymphocytic depletion, involving intrapelvic lymph nodes	Hodgkin's disease	ICD-9
817	201.77	Malignancy	Hodgkin's disease, lymphocytic depletion, involving spleen	Hodgkin's disease	ICD-9
818	201.78	Malignancy	Hodgkin's disease, lymphocytic depletion, involving lymph nodes of multiple sites	Hodgkin's disease	ICD-9
819	201.9	Malignancy	Hodgkin's disease, unspecified type	Hodgkin's disease	ICD-9
820	201.9	Malignancy	Hodgkin's disease, unspecified type, unspecified site, extranodal and solid organ sites	Hodgkin's disease	ICD-9
821	201.91	Malignancy	Hodgkin's disease, unspecified type, involving lymph nodes of head, face, and neck	Hodgkin's disease	ICD-9
822	201.92	Malignancy	Hodgkin's disease, unspecified type, involving intrathoracic lymph nodes	Hodgkin's disease	ICD-9
823	201.93	Malignancy	Hodgkin's disease, unspecified type, involving intra-abdominal lymph nodes	Hodgkin's disease	ICD-9
824	201.94	Malignancy	Hodgkin's disease, unspecified type, involving lymph nodes of axilla and upper limb	Hodgkin's disease	ICD-9
825	201.95	Malignancy	Hodgkin's disease, unspecified type, involving lymph nodes of inguinal region and lower limb	Hodgkin's disease	ICD-9
826	201.96	Malignancy	Hodgkin's disease, unspecified type, involving intrapelvic lymph nodes	Hodgkin's disease	ICD-9
827	201.97	Malignancy	Hodgkin's disease, unspecified type, involving spleen	Hodgkin's disease	ICD-9
828	201.98	Malignancy	Hodgkin's disease, unspecified type, involving lymph nodes of multiple sites	Hodgkin's disease	ICD-9
829	202	Malignancy	Other malignant neoplasms of lymphoid and histiocytic tissue	Cancer of other lymphoid, histiocytic tissue	ICD-9
830	202	Malignancy	Nodular lymphoma	Nodular lymphoma	ICD-9
831	202	Malignancy	Nodular lymphoma, unspecified site, extranodal and solid organ sites	Nodular lymphoma	ICD-9
832	202.01	Malignancy	Nodular lymphoma involving lymph nodes of head, face, and neck	Nodular lymphoma	ICD-9
833	202.02	Malignancy	Nodular lymphoma involving intrathoracic lymph nodes	Nodular lymphoma	ICD-9
834	202.03	Malignancy	Nodular lymphoma involving intra-abdominal lymph nodes	Nodular lymphoma	ICD-9
835	202.04	Malignancy	Nodular lymphoma involving lymph nodes of axilla and upper limb	Nodular lymphoma	ICD-9
836	202.05	Malignancy	Nodular lymphoma involving lymph nodes of inguinal region and lower limb	Nodular lymphoma	ICD-9
837	202.06	Malignancy	Nodular lymphoma involving intrapelvic lymph nodes	Nodular lymphoma	ICD-9
838	202.07	Malignancy	Nodular lymphoma spleen	Nodular lymphoma	ICD-9
839	202.08	Malignancy	Nodular lymphoma involving lymph nodes of multiple sites	Nodular lymphoma	ICD-9
840	202.1	Malignancy	Mycosis fungoides	Non-Hodgkins lymphoma	ICD-9
841	202.1	Malignancy	Mycosis fungoides, unspecified site, extranodal and solid organ sites	Non-Hodgkins lymphoma	ICD-9
842	202.11	Malignancy	Mycosis fungoides involving lymph nodes of head, face, and neck	Non-Hodgkins lymphoma	ICD-9
843	202.12	Malignancy	Mycosis fungoides involving intrathoracic lymph nodes	Non-Hodgkins lymphoma	ICD-9
844	202.13	Malignancy	Mycosis fungoides involving intra-abdominal lymph nodes	Non-Hodgkins lymphoma	ICD-9
845	202.14	Malignancy	Mycosis fungoides involving lymph nodes of axilla and upper limb	Non-Hodgkins lymphoma	ICD-9
846	202.15	Malignancy	Mycosis fungoides involving lymph nodes of inguinal region and lower limb	Non-Hodgkins lymphoma	ICD-9
847	202.16	Malignancy	Mycosis fungoides involving intrapelvic lymph nodes	Non-Hodgkins lymphoma	ICD-9
848	202.17	Malignancy	Mycosis fungoides spleen	Non-Hodgkins lymphoma	ICD-9
849	202.18	Malignancy	Mycosis fungoides involving lymph nodes of multiple sites	Non-Hodgkins lymphoma	ICD-9
850	202.2	Malignancy	Sezary's disease	Non-Hodgkins lymphoma	ICD-9
851	202.2	Malignancy	Sezary's disease, unspecified site, extranodal and solid organ sites	Non-Hodgkins lymphoma	ICD-9
852	202.21	Malignancy	Sezary's disease involving lymph nodes of head, face, and neck	Non-Hodgkins lymphoma	ICD-9
853	202.22	Malignancy	Sezary's disease involving intrathoracic lymph nodes	Non-Hodgkins lymphoma	ICD-9
854	202.23	Malignancy	Sezary's disease involving intra-abdominal lymph nodes	Non-Hodgkins lymphoma	ICD-9
855	202.24	Malignancy	Sezary's disease involving lymph nodes of axilla and upper limb	Non-Hodgkins lymphoma	ICD-9
856	202.25	Malignancy	Sezary's disease involving lymph nodes of inguinal region and lower limb	Non-Hodgkins lymphoma	ICD-9
857	202.26	Malignancy	Sezary's disease involving intrapelvic lymph nodes	Non-Hodgkins lymphoma	ICD-9
858	202.27	Malignancy	Sezary's disease spleen	Non-Hodgkins lymphoma	ICD-9
859	202.28	Malignancy	Sezary's disease involving lymph nodes of multiple sites	Non-Hodgkins lymphoma	ICD-9
860	202.3	Malignancy	Malignant histiocytosis	Cancer of other lymphoid, histiocytic tissue	ICD-9
861	202.3	Malignancy	Malignant histiocytosis, unspecified site, extranodal and solid organ sites	Cancer of other lymphoid, histiocytic tissue	ICD-9
862	202.31	Malignancy	Malignant histiocytosis involving lymph nodes of head, face, and neck	Cancer of other lymphoid, histiocytic tissue	ICD-9
863	202.32	Malignancy	Malignant histiocytosis involving intrathoracic lymph nodes	Cancer of other lymphoid, histiocytic tissue	ICD-9
864	202.33	Malignancy	Malignant histiocytosis involving intra-abdominal lymph nodes	Cancer of other lymphoid, histiocytic tissue	ICD-9
865	202.34	Malignancy	Malignant histiocytosis involving lymph nodes of axilla and upper limb	Cancer of other lymphoid, histiocytic tissue	ICD-9
866	202.35	Malignancy	Malignant histiocytosis involving lymph nodes of inguinal region and lower limb	Cancer of other lymphoid, histiocytic tissue	ICD-9
867	202.36	Malignancy	Malignant histiocytosis involving intrapelvic lymph nodes	Cancer of other lymphoid, histiocytic tissue	ICD-9
868	202.37	Malignancy	Malignant histiocytosis involving spleen	Cancer of other lymphoid, histiocytic tissue	ICD-9
869	202.38	Malignancy	Malignant histiocytosis involving lymph nodes of multiple sites	Cancer of other lymphoid, histiocytic tissue	ICD-9
870	202.4	Malignancy	Leukemic reticuloendotheliosis	Leukemia	ICD-9
871	202.4	Malignancy	Leukemic reticuloendotheliosis, unspecified site, extranodal and solid organ sites	Leukemia	ICD-9
872	202.41	Malignancy	Leukemic reticuloendotheliosis involving lymph nodes of head, face, and neck	Leukemia	ICD-9
873	202.42	Malignancy	Leukemic reticuloendotheliosis involving intrathoracic lymph nodes	Leukemia	ICD-9
874	202.43	Malignancy	Leukemic reticuloendotheliosis involving intra-abdominal lymph nodes	Leukemia	ICD-9
875	202.44	Malignancy	Leukemic reticuloendotheliosis involving lymph nodes of axilla and upper limb	Leukemia	ICD-9
876	202.45	Malignancy	Leukemic reticuloendotheliosis involving lymph nodes of inguinal region and lower limb	Leukemia	ICD-9
877	202.46	Malignancy	Leukemic reticuloendotheliosis involving intrapelvic lymph nodes	Leukemia	ICD-9
878	202.47	Malignancy	Leukemic reticuloendotheliosis involving spleen	Leukemia	ICD-9
879	202.48	Malignancy	Leukemic reticuloendotheliosis involving lymph nodes of multiple sites	Leukemia	ICD-9
880	202.5	Malignancy	Letterer-Siwe disease	Cancer of other lymphoid, histiocytic tissue	ICD-9
881	202.5	Malignancy	Letterer-Siwe disease, unspecified site, extranodal and solid organ sites	Cancer of other lymphoid, histiocytic tissue	ICD-9
882	202.51	Malignancy	Letterer-Siwe disease involving lymph nodes of head, face, and neck	Cancer of other lymphoid, histiocytic tissue	ICD-9
883	202.52	Malignancy	Letterer-Siwe disease involving intrathoracic lymph nodes	Cancer of other lymphoid, histiocytic tissue	ICD-9
884	202.53	Malignancy	Letterer-Siwe disease involving intra-abdominal lymph nodes	Cancer of other lymphoid, histiocytic tissue	ICD-9
885	202.54	Malignancy	Letterer-Siwe disease involving lymph nodes of axilla and upper limb	Cancer of other lymphoid, histiocytic tissue	ICD-9
886	202.55	Malignancy	Letterer-Siwe disease involving lymph nodes of inguinal region and lower limb	Cancer of other lymphoid, histiocytic tissue	ICD-9
887	202.56	Malignancy	Letterer-Siwe disease involving intrapelvic lymph nodes	Cancer of other lymphoid, histiocytic tissue	ICD-9
888	202.57	Malignancy	Letterer-Siwe disease involving spleen	Cancer of other lymphoid, histiocytic tissue	ICD-9
889	202.58	Malignancy	Letterer-Siwe disease involving lymph nodes of multiple sites	Cancer of other lymphoid, histiocytic tissue	ICD-9
890	202.6	Malignancy	Malignant mast cell tumors	Cancer of other lymphoid, histiocytic tissue	ICD-9
891	202.6	Malignancy	Malignant mast cell tumors, unspecified site, extranodal and solid organ sites	Cancer of other lymphoid, histiocytic tissue	ICD-9
892	202.61	Malignancy	Malignant mast cell tumors involving lymph nodes of head, face, and neck	Cancer of other lymphoid, histiocytic tissue	ICD-9
893	202.62	Malignancy	Malignant mast cell tumors involving intrathoracic lymph nodes	Cancer of other lymphoid, histiocytic tissue	ICD-9
894	202.63	Malignancy	Malignant mast cell tumors involving intra-abdominal lymph nodes	Cancer of other lymphoid, histiocytic tissue	ICD-9
895	202.64	Malignancy	Malignant mast cell tumors involving lymph nodes of axilla and upper limb	Cancer of other lymphoid, histiocytic tissue	ICD-9
896	202.65	Malignancy	Malignant mast cell tumors involving lymph nodes of inguinal region and lower limb	Cancer of other lymphoid, histiocytic tissue	ICD-9
897	202.66	Malignancy	Malignant mast cell tumors involving intrapelvic lymph nodes	Cancer of other lymphoid, histiocytic tissue	ICD-9
898	202.67	Malignancy	Malignant mast cell tumors involving spleen	Cancer of other lymphoid, histiocytic tissue	ICD-9
899	202.68	Malignancy	Malignant mast cell tumors involving lymph nodes of multiple sites	Cancer of other lymphoid, histiocytic tissue	ICD-9
900	202.7	Malignancy	Peripheral T-cell lymphoma	Non-Hodgkins lymphoma	ICD-9
901	202.7	Malignancy	Peripheral T-cell lymphoma, unspecified site, extranodal and solid organ sites	Non-Hodgkins lymphoma	ICD-9
902	202.71	Malignancy	Peripheral T-cell lymphoma involving lymph nodes of head, face, and neck	Non-Hodgkins lymphoma	ICD-9
903	202.72	Malignancy	Peripheral T-cell lymphoma involving intrathoracic lymph nodes	Non-Hodgkins lymphoma	ICD-9
904	202.73	Malignancy	Peripheral T-cell lymphoma involving intra-abdominal lymph nodes	Non-Hodgkins lymphoma	ICD-9
905	202.74	Malignancy	Peripheral T-cell lymphoma involving lymph nodes of axilla and upper limb	Non-Hodgkins lymphoma	ICD-9
906	202.75	Malignancy	Peripheral T-cell lymphoma involving lymph nodes of inguinal region and lower limb	Non-Hodgkins lymphoma	ICD-9
907	202.76	Malignancy	Peripheral T-cell lymphoma involving intrapelvic lymph nodes	Non-Hodgkins lymphoma	ICD-9
908	202.77	Malignancy	Peripheral T-cell lymphoma involving spleen	Non-Hodgkins lymphoma	ICD-9
909	202.78	Malignancy	Peripheral T-cell lymphoma involving lymph nodes of multiple sites	Non-Hodgkins lymphoma	ICD-9
910	202.8	Malignancy	Other malignant lymphomas	Non-Hodgkins lymphoma	ICD-9
911	202.8	Malignancy	Other malignant lymphomas, unspecified site, extranodal and solid organ sites	Non-Hodgkins lymphoma	ICD-9
912	202.81	Malignancy	Other malignant lymphomas involving lymph nodes of head, face, and neck	Non-Hodgkins lymphoma	ICD-9
913	202.82	Malignancy	Other malignant lymphomas involving intrathoracic lymph nodes	Non-Hodgkins lymphoma	ICD-9
914	202.83	Malignancy	Other malignant lymphomas involving intra-abdominal lymph nodes	Non-Hodgkins lymphoma	ICD-9
915	202.84	Malignancy	Other malignant lymphomas involving lymph nodes of axilla and upper limb	Non-Hodgkins lymphoma	ICD-9
916	202.85	Malignancy	Other malignant lymphomas involving lymph nodes of inguinal region and lower limb	Non-Hodgkins lymphoma	ICD-9
917	202.86	Malignancy	Other malignant lymphomas involving intrapelvic lymph nodes	Non-Hodgkins lymphoma	ICD-9
918	202.87	Malignancy	Other malignant lymphomas involving spleen	Non-Hodgkins lymphoma	ICD-9
919	202.88	Malignancy	Other malignant lymphomas involving lymph nodes of multiple sites	Non-Hodgkins lymphoma	ICD-9
920	202.9	Malignancy	Other and unspecified malignant neoplasms of lymphoid and histiocytic tissue	Non-Hodgkins lymphoma	ICD-9
921	202.9	Malignancy	Other and unspecified malignant neoplasms of lymphoid and histiocytic tissue, unspecified site, extranodal and solid organ sites	Non-Hodgkins lymphoma	ICD-9
922	202.91	Malignancy	Other and unspecified malignant neoplasms of lymphoid and histiocytic tissue involving lymph nodes of head, face, and neck	Non-Hodgkins lymphoma	ICD-9
923	202.92	Malignancy	Other and unspecified malignant neoplasms of lymphoid and histiocytic tissue involving intrathoracic lymph nodes	Non-Hodgkins lymphoma	ICD-9
924	202.93	Malignancy	Other and unspecified malignant neoplasms of lymphoid and histiocytic tissue involving intra-abdominal lymph nodes	Non-Hodgkins lymphoma	ICD-9
925	202.94	Malignancy	Other and unspecified malignant neoplasms of lymphoid and histiocytic tissue involving lymph nodes of axilla and upper limb	Non-Hodgkins lymphoma	ICD-9
926	202.95	Malignancy	Other and unspecified malignant neoplasms of lymphoid and histiocytic tissue involving lymph nodes of inguinal region and lower limb	Non-Hodgkins lymphoma	ICD-9
927	202.96	Malignancy	Other and unspecified malignant neoplasms of lymphoid and histiocytic tissue involving intrapelvic lymph nodes	Non-Hodgkins lymphoma	ICD-9
928	202.97	Malignancy	Other and unspecified malignant neoplasms of lymphoid and histiocytic tissue involving spleen	Non-Hodgkins lymphoma	ICD-9
929	202.98	Malignancy	Other and unspecified malignant neoplasms of lymphoid and histiocytic tissue involving lymph nodes of multiple sites	Non-Hodgkins lymphoma	ICD-9
930	203	Malignancy	Multiple myeloma and immunoproliferative neoplasms	Multiple myeloma	ICD-9
931	203	Malignancy	Multiple myeloma	Multiple myeloma	ICD-9
932	203	Malignancy	Multiple myeloma without mention of having achieved remission	Multiple myeloma	ICD-9
933	203.01	Malignancy	Multiple myeloma in remission	Multiple myeloma	ICD-9
934	203.02	Malignancy	Multiple myeloma in relapse	Multiple myeloma	ICD-9
935	203.1	Malignancy	Plasma cell leukemia	Leukemia	ICD-9
936	203.1	Malignancy	Plasma cell leukemia without mention of having achieved remission	Leukemia	ICD-9
937	203.11	Malignancy	Plasma cell leukemia in remission	Leukemia	ICD-9
938	203.12	Malignancy	Plasma cell leukemia in relapse	Leukemia	ICD-9
939	203.8	Malignancy	Other immunoproliferative neoplasms	Multiple myeloma	ICD-9
940	203.8	Malignancy	Other immunoproliferative neoplasms without mention of having achieved remission	Multiple myeloma	ICD-9
941	203.81	Malignancy	Other immunoproliferative neoplasms in remission	Multiple myeloma	ICD-9
942	203.82	Malignancy	Other immunoproliferative neoplasms in relapse	Multiple myeloma	ICD-9
943	204	Malignancy	Lymphoid leukemia	Lymphoid leukemia	ICD-9
944	204	Malignancy	Lymphoid leukemia, acute	Lymphoid leukemia, acute	ICD-9
945	204	Malignancy	Acute lymphoid leukemia without mention of having achieved remission	Lymphoid leukemia, acute	ICD-9
946	204.01	Malignancy	Acute lymphoid leukemia in remission	Lymphoid leukemia, acute	ICD-9
947	204.02	Malignancy	Lymphoid leukemia, acute in relapse	Lymphoid leukemia, acute	ICD-9
948	204.1	Malignancy	Lymphoid leukemia, chronic	Lymphoid leukemia, chronic	ICD-9
949	204.1	Malignancy	Chronic lymphoid leukemia without mention of having achieved remission	Lymphoid leukemia, chronic	ICD-9
950	204.11	Malignancy	Chronic lymphoid leukemia in remission	Lymphoid leukemia, chronic	ICD-9
951	204.12	Malignancy	Lymphoid leukemia, chronic in relapse	Lymphoid leukemia, chronic	ICD-9
952	204.2	Malignancy	Lymphoid leukemia, subacute	Lymphoid leukemia	ICD-9
953	204.2	Malignancy	Subacute lymphoid leukemia without mention of having achieved remission	Lymphoid leukemia	ICD-9
954	204.21	Malignancy	Subacute lymphoid leukemia in remission	Lymphoid leukemia	ICD-9
955	204.22	Malignancy	Lymphoid leukemia, subacute in relapse	Lymphoid leukemia	ICD-9
956	204.8	Malignancy	Other lymphoid leukemia	Lymphoid leukemia	ICD-9
957	204.8	Malignancy	Other lymphoid leukemia without mention of having achieved remission	Lymphoid leukemia	ICD-9
958	204.81	Malignancy	Other lymphoid leukemia in remission	Lymphoid leukemia	ICD-9
959	204.82	Malignancy	Other lymphoid leukemia in relapse	Lymphoid leukemia	ICD-9
960	204.9	Malignancy	Unspecified lymphoid leukemia	Lymphoid leukemia	ICD-9
961	204.9	Malignancy	Unspecified lymphoid leukemia without mention of having achieved remission	Lymphoid leukemia	ICD-9
962	204.91	Malignancy	Unspecified lymphoid leukemia in remission	Lymphoid leukemia	ICD-9
963	204.92	Malignancy	Unspecified lymphoid leukemia in relapse	Lymphoid leukemia	ICD-9
964	205	Malignancy	Myeloid leukemia	Myeloid leukemia	ICD-9
965	205	Malignancy	Myeloid leukemia, acute	Myeloid leukemia, acute	ICD-9
966	205	Malignancy	Acute myeloid leukemia without mention of having achieved remission	Myeloid leukemia, acute	ICD-9
967	205.01	Malignancy	Acute myeloid leukemia in remission	Myeloid leukemia, acute	ICD-9
968	205.02	Malignancy	Myeloid leukemia, acute in relapse	Myeloid leukemia, acute	ICD-9
969	205.1	Malignancy	Myeloid leukemia, chronic	Myeloid leukemia, chronic	ICD-9
970	205.1	Malignancy	Chronic myeloid leukemia without mention of having achieved remission	Myeloid leukemia, chronic	ICD-9
971	205.11	Malignancy	Chronic myeloid leukemia in remission	Myeloid leukemia, chronic	ICD-9
972	205.12	Malignancy	Myeloid leukemia, chronic in relapse	Myeloid leukemia, chronic	ICD-9
973	205.2	Malignancy	Myeloid leukemia, subacute	Myeloid leukemia	ICD-9
974	205.2	Malignancy	Subacute myeloid leukemia without mention of having achieved remission	Myeloid leukemia	ICD-9
975	205.21	Malignancy	Subacute myeloid leukemia in remission	Myeloid leukemia	ICD-9
976	205.22	Malignancy	Myeloid leukemia, subacute in relapse	Myeloid leukemia	ICD-9
977	205.3	Malignancy	Myeloid sarcoma	Myeloid leukemia	ICD-9
978	205.3	Malignancy	Myeloid sarcoma without mention of having achieved remission	Myeloid leukemia	ICD-9
979	205.31	Malignancy	Myeloid sarcoma in remission	Myeloid leukemia	ICD-9
980	205.32	Malignancy	Myeloid sarcoma in relapse	Myeloid leukemia	ICD-9
981	205.8	Malignancy	Other myeloid leukemia	Myeloid leukemia	ICD-9
982	205.8	Malignancy	Other myeloid leukemia without mention of having achieved remission	Myeloid leukemia	ICD-9
983	205.81	Malignancy	Other myeloid leukemia in remission	Myeloid leukemia	ICD-9
984	205.82	Malignancy	Other myeloid leukemia in relapse	Myeloid leukemia	ICD-9
985	205.9	Malignancy	Unspecified myeloid leukemia	Myeloid leukemia	ICD-9
986	205.9	Malignancy	Unspecified myeloid leukemia without mention of having achieved remission	Myeloid leukemia	ICD-9
987	205.91	Malignancy	Unspecified myeloid leukemia in remission	Myeloid leukemia	ICD-9
988	205.92	Malignancy	Unspecified myeloid leukemia in relapse	Myeloid leukemia	ICD-9
989	206	Malignancy	Monocytic leukemia	Monocytic leukemia	ICD-9
990	206	Malignancy	Monocytic leukemia, acute	Monocytic leukemia	ICD-9
991	206	Malignancy	Acute monocytic leukemia without mention of having achieved remission	Monocytic leukemia	ICD-9
992	206.01	Malignancy	Acute monocytic leukemia in remission	Monocytic leukemia	ICD-9
993	206.02	Malignancy	Monocytic leukemia, acute in relapse	Monocytic leukemia	ICD-9
994	206.1	Malignancy	Monocytic leukemia, chronic	Monocytic leukemia	ICD-9
995	206.1	Malignancy	Chronic monocytic leukemia without mention of having achieved remission	Monocytic leukemia	ICD-9
996	206.11	Malignancy	Chronic monocytic leukemia in remission	Monocytic leukemia	ICD-9
997	206.12	Malignancy	Monocytic leukemia, chronic in relapse	Monocytic leukemia	ICD-9
998	206.2	Malignancy	Monocytic leukemia, subacute	Monocytic leukemia	ICD-9
999	206.2	Malignancy	Subacute monocytic leukemia without mention of having achieved remission	Monocytic leukemia	ICD-9
1000	206.21	Malignancy	Subacute monocytic leukemia in remission	Monocytic leukemia	ICD-9
1001	206.22	Malignancy	Monocytic leukemia, subacute in relapse	Monocytic leukemia	ICD-9
1002	206.8	Malignancy	Other monocytic leukemia	Monocytic leukemia	ICD-9
1003	206.8	Malignancy	Other monocytic leukemia without mention of having achieved remission	Monocytic leukemia	ICD-9
1004	206.81	Malignancy	Other monocytic leukemia in remission	Monocytic leukemia	ICD-9
1005	206.82	Malignancy	Other monocytic leukemia in relapse	Monocytic leukemia	ICD-9
1006	206.9	Malignancy	Unspecified monocytic leukemia	Monocytic leukemia	ICD-9
1007	206.9	Malignancy	Unspecified monocytic leukemia without mention of having achieved remission	Monocytic leukemia	ICD-9
1008	206.91	Malignancy	Unspecified monocytic leukemia in remission	Monocytic leukemia	ICD-9
1009	206.92	Malignancy	Unspecified monocytic leukemia in relapse	Monocytic leukemia	ICD-9
1010	207	Malignancy	Other specified leukemia	Leukemia	ICD-9
1011	207	Malignancy	Acute erythremia and erythroleukemia	Leukemia	ICD-9
1012	207	Malignancy	Acute erythremia and erythroleukemia without mention of having achieved remission	Leukemia	ICD-9
1013	207.01	Malignancy	Acute erythremia and erythroleukemia in remission	Leukemia	ICD-9
1014	207.02	Malignancy	Acute erythremia and erythroleukemia in relapse	Leukemia	ICD-9
1015	207.1	Malignancy	Chronic erythremia	Leukemia	ICD-9
1016	207.1	Malignancy	Chronic erythremia without mention of having achieved remission	Leukemia	ICD-9
1017	207.11	Malignancy	Chronic erythremia in remission	Leukemia	ICD-9
1018	207.12	Malignancy	Chronic erythremia in relapse	Leukemia	ICD-9
1019	207.2	Malignancy	Megakaryocytic leukemia	Leukemia	ICD-9
1020	207.2	Malignancy	Megakaryocytic leukemia without mention of having achieved remission	Leukemia	ICD-9
1021	207.21	Malignancy	Megakaryocytic leukemia in remission	Leukemia	ICD-9
1022	207.22	Malignancy	Megakaryocytic leukemia in relapse	Leukemia	ICD-9
1023	207.8	Malignancy	Other specified leukemia	Leukemia	ICD-9
1024	207.8	Malignancy	Other specified leukemia without mention of having achieved remission	Leukemia	ICD-9
1025	207.81	Malignancy	Other specified leukemia in remission	Leukemia	ICD-9
1026	207.82	Malignancy	Other specified leukemia in relapse	Leukemia	ICD-9
1027	208	Malignancy	Leukemia of unspecified cell type	Leukemia	ICD-9
1028	208	Malignancy	Leukemia of unspecified cell type, acute	Leukemia	ICD-9
1029	208	Malignancy	Acute leukemia of unspecified cell type without mention of having achieved remission	Leukemia	ICD-9
1030	208.01	Malignancy	Acute leukemia of unspecified cell type in remission	Leukemia	ICD-9
1031	208.02	Malignancy	Leukemia of unspecified cell type, acute in relapse	Leukemia	ICD-9
1032	208.1	Malignancy	Leukemia of unspecified cell type, chronic	Leukemia	ICD-9
1033	208.1	Malignancy	Chronic leukemia of unspecified cell type without mention of having achieved remission	Leukemia	ICD-9
1034	208.11	Malignancy	Chronic leukemia of unspecified cell type in remission	Leukemia	ICD-9
1035	208.12	Malignancy	Leukemia of unspecified cell type, chronic in relapse	Leukemia	ICD-9
1036	208.2	Malignancy	Leukemia of unspecified cell type, subacute	Leukemia	ICD-9
1037	208.2	Malignancy	Subacute leukemia of unspecified cell type without mention of having achieved remission	Leukemia	ICD-9
1038	208.21	Malignancy	Subacute leukemia of unspecified cell type in remission	Leukemia	ICD-9
1039	208.22	Malignancy	Leukemia of unspecified cell type, subacute in relapse	Leukemia	ICD-9
1040	208.8	Malignancy	Other leukemia of unspecified cell type	Leukemia	ICD-9
1041	208.8	Malignancy	Other leukemia of unspecified cell type without mention of having achieved remission	Leukemia	ICD-9
1042	208.81	Malignancy	Other leukemia of unspecified cell type in remission	Leukemia	ICD-9
1043	208.82	Malignancy	Other leukemia of unspecified cell type in relapse	Leukemia	ICD-9
1044	208.9	Malignancy	Unspecified leukemia	Leukemia	ICD-9
1045	208.9	Malignancy	Unspecified leukemia without mention of having achieved remission	Leukemia	ICD-9
1046	208.91	Malignancy	Unspecified leukemia in remission	Leukemia	ICD-9
1047	208.92	Malignancy	Leukemia in relapse NOS	Leukemia	ICD-9
1048	209	Malignancy	Malignant carcinoid tumors of the small intestine	Malignant neoplasm of small intestine, including duodenum	ICD-9
1049	209	Malignancy	Malignant carcinoid tumor of the small intestine, unspecified portion	Malignant neoplasm of small intestine, including duodenum	ICD-9
1050	209.01	Malignancy	Malignant carcinoid tumor of the duodenum	Malignant neoplasm of small intestine, including duodenum	ICD-9
1051	209.02	Malignancy	Malignant carcinoid tumor of the jejunum	Malignant neoplasm of small intestine, including duodenum	ICD-9
1052	209.03	Malignancy	Malignant carcinoid tumor of the ileum	Malignant neoplasm of small intestine, including duodenum	ICD-9
1053	209.1	Malignancy	Malignant carcinoid tumors of the appendix, large intestine, and rectum	Colon cancer	ICD-9
1054	209.1	Malignancy	Malignant carcinoid tumor of the large intestine, unspecified portion	Colon cancer	ICD-9
1055	209.11	Malignancy	Malignant carcinoid tumor of the appendix	Colon cancer	ICD-9
1056	209.12	Malignancy	Malignant carcinoid tumor of the cecum	Colon cancer	ICD-9
1057	209.13	Malignancy	Malignant carcinoid tumor of the ascending colon	Colon cancer	ICD-9
1058	209.14	Malignancy	Malignant carcinoid tumor of the transverse colon	Colon cancer	ICD-9
1059	209.15	Malignancy	Malignant carcinoid tumor of the descending colon	Colon cancer	ICD-9
1060	209.16	Malignancy	Malignant carcinoid tumor of the sigmoid colon	Colon cancer	ICD-9
1061	209.17	Malignancy	Malignant carcinoid tumor of the rectum	Malignant neoplasm of rectum, rectosigmoid junction, and anus	ICD-9
1062	209.2	Malignancy	Malignant carcinoid tumors of other and unspecified sites	Cancer, suspected or other	ICD-9
1063	209.2	Malignancy	Malignant carcinoid tumor of unknown primary site	Cancer, suspected or other	ICD-9
1064	209.21	Malignancy	Malignant carcinoid tumor of the bronchus and lung	Cancer of bronchus; lung	ICD-9
1065	209.22	Malignancy	Malignant carcinoid tumor of the thymus	Cancer of other lymphoid, histiocytic tissue	ICD-9
1066	209.23	Malignancy	Malignant carcinoid tumor of the stomach	Cancer of stomach	ICD-9
1067	209.24	Malignancy	Malignant carcinoid tumor of the kidney	Cancer of kidney and renal pelvis	ICD-9
1068	209.25	Malignancy	Malignant carcinoid tumor of the foregut NOS	Malignant neoplasm of other and ill-defined sites within the digestive organs and peritoneum	ICD-9
1069	209.26	Malignancy	Malignant carcinoid tumor of the midgut NOS	Malignant neoplasm of other and ill-defined sites within the digestive organs and peritoneum	ICD-9
1070	209.27	Malignancy	Malignant carcinoid tumor of the hindgut NOS	Malignant neoplasm of other and ill-defined sites within the digestive organs and peritoneum	ICD-9
1071	209.29	Malignancy	Malignant carcinoid tumors of other sites	Cancer, suspected or other	ICD-9
1072	209.3	Malignancy	Malignant poorly differentiated neuroendocrine tumors	Cancer, suspected or other	ICD-9
1073	209.3	Malignancy	Malignant poorly differentiated neuroendocrine carcinoma, any site	Cancer, suspected or other	ICD-9
1074	209.4	Malignancy	Benign carcinoid tumors of the small intestine	Neuroendocrine tumors	ICD-9
1075	209.4	Malignancy	Benign carcinoid tumor of the small intestine, unspecified portion	Neuroendocrine tumors	ICD-9
1076	209.41	Malignancy	Benign carcinoid tumor of the duodenum	Neuroendocrine tumors	ICD-9
1077	209.42	Malignancy	Benign carcinoid tumor of the jejunum	Neuroendocrine tumors	ICD-9
1078	209.43	Malignancy	Benign carcinoid tumor of the ileum	Neuroendocrine tumors	ICD-9
1079	209.6	Malignancy	Benign carcinoid tumors of other and unspecified sites	Neuroendocrine tumors	ICD-9
1080	209.6	Malignancy	Benign carcinoid tumor of unknown primary site	Neuroendocrine tumors	ICD-9
1081	209.61	Malignancy	Benign carcinoid tumor of the bronchus and lung	Neuroendocrine tumors	ICD-9
1082	209.62	Malignancy	Benign carcinoid tumor of the thymus	Neuroendocrine tumors	ICD-9
1083	209.63	Malignancy	Benign carcinoid tumor of the stomach	Neuroendocrine tumors	ICD-9
1084	209.64	Malignancy	Benign carcinoid tumor of the kidney	Neuroendocrine tumors	ICD-9
1085	209.65	Malignancy	Benign carcinoid tumor of the foregut NOS	Neuroendocrine tumors	ICD-9
1086	209.66	Malignancy	Benign carcinoid tumor of the midgut NOS	Neuroendocrine tumors	ICD-9
1087	209.67	Malignancy	Benign carcinoid tumor of the hindgut NOS	Neuroendocrine tumors	ICD-9
1088	209.69	Malignancy	Benign carcinoid tumors of other sites	Neuroendocrine tumors	ICD-9
1089	209.7	Malignancy	Secondary neuroendocrine tumor (ADDED)	Secondary malignant neoplasm	ICD-9
1090	209.7	Malignancy	Secondary neuroendocrine tumor, unspecified site (ADDED)	Cancer, suspected or other	ICD-9
1091	209.71	Malignancy	Secondary neuroendocrine tumor of distant lymph nodes (ADDED)	Secondary malignancy of lymph nodes	ICD-9
1092	209.72	Malignancy	Secondary neuroendocrine tumor of liver (ADDED)	Secondary malignant neoplasm of liver	ICD-9
1093	209.73	Malignancy	Secondary neuroendocrine tumor of bone (ADDED)	Secondary malignancy of bone	ICD-9
1094	209.74	Malignancy	Secondary neuroendocrine tumor of peritoneum (ADDED)	Secondary malignant neoplasm of digestive systems	ICD-9
1095	209.75	Malignancy	Merkel cell carcinoma, unknown primary site (ADDED)	Cancer, suspected or other	ICD-9
1096	209.79	Malignancy	Secondary neuroendocrine tumor of other sites (ADDED)	Secondary malignant neoplasm	ICD-9
1097	230	Malignancy	Carcinoma in situ of digestive organs	Malignant neoplasm of other and ill-defined sites within the digestive organs and peritoneum	ICD-9
1098	230	Malignancy	Carcinoma in situ of lip, oral cavity, and pharynx	Cancer of mouth	ICD-9
1099	230.1	Malignancy	Carcinoma in situ of esophagus	Cancer of esophagus	ICD-9
1100	230.2	Malignancy	Carcinoma in situ of stomach	Cancer of stomach	ICD-9
1101	230.3	Malignancy	Carcinoma in situ of colon	Colon cancer	ICD-9
1102	230.4	Malignancy	Carcinoma in situ of rectum	Malignant neoplasm of rectum, rectosigmoid junction, and anus	ICD-9
1103	230.5	Malignancy	Carcinoma in situ of anal canal	Malignant neoplasm of rectum, rectosigmoid junction, and anus	ICD-9
1104	230.6	Malignancy	Carcinoma in situ of anus, unspecified	Malignant neoplasm of rectum, rectosigmoid junction, and anus	ICD-9
1105	230.7	Malignancy	Carcinoma in situ of other and unspecified parts of intestine	Malignant neoplasm of small intestine, including duodenum	ICD-9
1106	230.8	Malignancy	Carcinoma in situ of liver and biliary system	Cancer of liver and intrahepatic bile duct	ICD-9
1107	230.9	Malignancy	Carcinoma in situ of other and unspecified digestive organs	Malignant neoplasm of other and ill-defined sites within the digestive organs and peritoneum	ICD-9
1108	231	Malignancy	Carcinoma in situ of respiratory system	Cancer within the respiratory system	ICD-9
1109	231	Malignancy	Carcinoma in situ of larynx	Cancer of larynx	ICD-9
1110	231.1	Malignancy	Carcinoma in situ of trachea	Cancer within the respiratory system	ICD-9
1111	231.2	Malignancy	Carcinoma in situ of bronchus and lung	Cancer of bronchus; lung	ICD-9
1112	231.8	Malignancy	Carcinoma in situ of other specified parts of respiratory system	Cancer within the respiratory system	ICD-9
1113	231.9	Malignancy	Carcinoma in situ of respiratory system, part unspecified	Cancer within the respiratory system	ICD-9
1114	233	Malignancy	Carcinoma in situ of breast and genitourinary system	Breast cancer	ICD-9
1115	233	Malignancy	Carcinoma in situ of breast	Breast cancer [female]	ICD-9
1116	233.2	Malignancy	Carcinoma in situ of other and unspecified parts of uterus	Malignant neoplasm of uterus	ICD-9
1117	233.3	Malignancy	Carcinoma in situ of other and unspecified female genital organs	Cancer of other female genital organs, excluding uterus and ovary	ICD-9
1118	233.3	Malignancy	Carcinoma in situ of unspecified female genital organ	Cancer of other female genital organs, excluding uterus and ovary	ICD-9
1119	233.31	Malignancy	Carcinoma in situ of vagina	Cancer of other female genital organs, excluding uterus and ovary	ICD-9
1120	233.32	Malignancy	Carcinoma in situ of vulva	Cancer of other female genital organs, excluding uterus and ovary	ICD-9
1121	233.39	Malignancy	Carcinoma in situ of other female genital organ	Cancer of other female genital organs, excluding uterus and ovary	ICD-9
1122	233.4	Malignancy	Carcinoma in situ of prostate	Cancer of prostate	ICD-9
1123	233.5	Malignancy	Carcinoma in situ of penis	Cancer of other male genital organs	ICD-9
1124	233.6	Malignancy	Carcinoma in situ of other and unspecified male genital organs	Cancer of other male genital organs	ICD-9
1125	233.7	Malignancy	Carcinoma in situ of bladder	Cancer of bladder	ICD-9
1126	233.9	Malignancy	Carcinoma in situ of other and unspecified urinary organs	Cancer of urinary organs (incl. kidney and bladder)	ICD-9
1127	234	Malignancy	Carcinoma in situ of other and unspecified sites	Cancer, suspected or other	ICD-9
1128	234	Malignancy	Carcinoma in situ of eye	Cancer of eye	ICD-9
1129	234.8	Malignancy	Carcinoma in situ of other specified sites	Cancer, suspected or other	ICD-9
1130	234.9	Malignancy	Carcinoma in situ, site unspecified	Cancer, suspected or other	ICD-9
1131	236	Malignancy	Neoplasm of uncertain behavior of uterus	Cancer of other female genital organs, excluding uterus and ovary	ICD-9
1132	236.1	Malignancy	Neoplasm of uncertain behavior of placenta	Cancer of other female genital organs, excluding uterus and ovary	ICD-9
1133	236.2	Malignancy	Neoplasm of uncertain behavior of ovary	Cancer of other female genital organs	ICD-9
1134	236.3	Malignancy	Neoplasm of uncertain behavior of other and unspecified female genital organs	Cancer of other female genital organs, excluding uterus and ovary	ICD-9
1135	236.7	Malignancy	Neoplasm of uncertain behavior of bladder	Cancer of bladder	ICD-9
1136	237.5	Malignancy	Neoplasm of uncertain behavior of brain and spinal cord	Manlignant and unknown neoplasms of brain and nervous system	ICD-9
1137	237.6	Malignancy	Neoplasm of uncertain behavior of meninges	Manlignant and unknown neoplasms of brain and nervous system	ICD-9
1138	238.4	Malignancy	Polycythemia vera	Polycythemia vera	ICD-9
1139	238.5	Malignancy	Neoplasm of uncertain behavior of histiocytic and mast cells	Myeloproliferative disease	ICD-9
1140	238.6	Malignancy	Neoplasm of uncertain behavior of plasma cells	Myeloproliferative disease	ICD-9
1141	238.7	Malignancy	Neoplasm of uncertain behavior of other lymphatic and hematopoietic tissues	Myeloproliferative disease	ICD-9
1142	238.71	Malignancy	Essential thrombocythemia	Myeloproliferative disease	ICD-9
1143	238.72	Malignancy	Low grade myelodysplastic syndrome lesions	Myeloproliferative disease	ICD-9
1144	238.73	Malignancy	High grade myelodysplastic syndrome lesions	Myeloproliferative disease	ICD-9
1145	238.74	Malignancy	Myelodysplastic syndrome with 5q deletion	Myeloproliferative disease	ICD-9
1146	238.75	Malignancy	Myelodysplastic syndrome, unspecified	Myeloproliferative disease	ICD-9
1147	238.76	Malignancy	Myelofibrosis with myeloid metaplasia	Myeloproliferative disease	ICD-9
1148	238.79	Malignancy	Other lymphatic and hematopoietic tissues	Myeloproliferative disease	ICD-9
1149	239.4	Malignancy	Neoplasm of unspecified nature of bladder	Cancer of bladder	ICD-9
1150	239.6	Malignancy	Neoplasm of unspecified nature of brain	Manlignant and unknown neoplasms of brain and nervous system	ICD-9
1151	338.3	Malignancy	Neoplasm related pain (acute) (chronic)	Cancer, suspected or other	ICD-9
1152	511.81	Malignancy	Malignant pleural effusion	Secondary malignant neoplasm	ICD-9
1153	789.51	Malignancy	Malignant ascites	Secondary malignant neoplasm	ICD-9
1154	796.7	Malignancy	Abnormal cytologic smear of anus and anal HPV	Malignant neoplasm of rectum, rectosigmoid junction, and anus	ICD-9
1155	796.7	Malignancy	Abnormal glandular Papanicolaou smear of anus	Malignant neoplasm of rectum, rectosigmoid junction, and anus	ICD-9
1156	796.71	Malignancy	Papanicolaou smear of anus with atypical squamous cells of undetermined significance (ASC-US)	Malignant neoplasm of rectum, rectosigmoid junction, and anus	ICD-9
1157	796.72	Malignancy	Papanicolaou smear of anus with atypical squamous cells cannot exclude high grade squamous intraepithelial lesion (ASC-H)	Malignant neoplasm of rectum, rectosigmoid junction, and anus	ICD-9
1158	796.73	Malignancy	Papanicolaou smear of anus with low grade squamous intraepithelial lesion (LGSIL)	Malignant neoplasm of rectum, rectosigmoid junction, and anus	ICD-9
1159	796.74	Malignancy	Papanicolaou smear of anus with high grade squamous intraepithelial lesion (HGSIL)	Malignant neoplasm of rectum, rectosigmoid junction, and anus	ICD-9
1160	796.76	Malignancy	Papanicolaou smear of anus with cytologic evidence of malignancy	Malignant neoplasm of rectum, rectosigmoid junction, and anus	ICD-9
1161	996.85	Malignancy	Complications of bone marrow transplant	Bone marrow or stem cell transplant	ICD-9
1162	996.88	Malignancy	Complications of transplanted organ, stem cell	Bone marrow or stem cell transplant	ICD-9
1163	V10	Malignancy	Personal history of malignant neoplasm	Malignant neoplasm, other	ICD-9
1164	V10.0	Malignancy	Personal history of malignant neoplasm of gastrointestinal tract	Malignant neoplasm of other and ill-defined sites within the digestive organs and peritoneum	ICD-9
1165	V10.00	Malignancy	Personal history of malignant neoplasm of unspecified site in gastrointestinal tract	Malignant neoplasm of other and ill-defined sites within the digestive organs and peritoneum	ICD-9
1166	V10.01	Malignancy	Personal history of malignant neoplasm of tongue	Cancer of tongue	ICD-9
1167	V10.02	Malignancy	Personal history of malignant neoplasm of other and unspecified parts of oral cavity and pharynx	Hx of malignant neoplasm of oral cavity and pharynx	ICD-9
1168	V10.03	Malignancy	Personal history of malignant neoplasm of esophagus	Cancer of esophagus	ICD-9
1169	V10.04	Malignancy	Personal history of malignant neoplasm of stomach	Cancer of stomach	ICD-9
1170	V10.05	Malignancy	Personal history of malignant neoplasm of large intestine	Colon cancer	ICD-9
1171	V10.06	Malignancy	Personal history of malignant neoplasm of rectum, rectosigmoid junction, and anus	Malignant neoplasm of rectum, rectosigmoid junction, and anus	ICD-9
1172	V10.07	Malignancy	Personal history of malignant neoplasm of liver	Malignant neoplasm of liver, primary	ICD-9
1173	V10.09	Malignancy	Personal history of malignant neoplasm of other sites in gastrointestinal tract	Malignant neoplasm of other and ill-defined sites within the digestive organs and peritoneum	ICD-9
1174	V10.1	Malignancy	Personal history of malignant neoplasm of trachea, bronchus, and lung	Cancer within the respiratory system	ICD-9
1175	V10.11	Malignancy	Personal history of malignant neoplasm of bronchus and lung	Cancer of bronchus; lung	ICD-9
1176	V10.12	Malignancy	Personal history of malignant neoplasm of trachea	Cancer within the respiratory system	ICD-9
1177	V10.2	Malignancy	Personal history of malignant neoplasm of other respiratory and intrathoracic organs	Cancer within the respiratory system	ICD-9
1178	V10.20	Malignancy	Personal history of malignant neoplasm of unspecified respiratory organ	Cancer within the respiratory system	ICD-9
1179	V10.21	Malignancy	Personal history of malignant neoplasm of larynx	Cancer of larynx	ICD-9
1180	V10.22	Malignancy	Personal history of malignant neoplasm of nasal cavities, middle ear, and accessory sinuses	Cancer of of nasal cavities	ICD-9
1181	V10.29	Malignancy	Personal history of malignant neoplasm of other respiratory and intrathoracic organs	Cancer within the respiratory system	ICD-9
1182	V10.3	Malignancy	Personal history of malignant neoplasm of breast	Malignant neoplasm of female breast	ICD-9
1183	V10.4	Malignancy	Personal history of malignant neoplasm of genital organs	Malignant neoplasm, other	ICD-9
1184	V10.40	Malignancy	Personal history of malignant neoplasm of unspecified female genital organ	Malignant neoplasm of ovary and other uterine adnexa	ICD-9
1185	V10.41	Malignancy	Personal history of malignant neoplasm of cervix uteri	Cervical cancer	ICD-9
1186	V10.42	Malignancy	Personal history of malignant neoplasm of other parts of uterus	Malignant neoplasm of uterus	ICD-9
1187	V10.43	Malignancy	Personal history of malignant neoplasm of ovary	Malignant neoplasm of ovary	ICD-9
1188	V10.44	Malignancy	Personal history of malignant neoplasm of other female genital organs	Malignant neoplasm of ovary and other uterine adnexa	ICD-9
1189	V10.45	Malignancy	Personal history of malignant neoplasm of unspecified male genital organ	Malignant neoplasm of unspecified male genital organ	ICD-9
1190	V10.46	Malignancy	Personal history of malignant neoplasm of prostate	Cancer of prostate	ICD-9
1191	V10.47	Malignancy	Personal history of malignant neoplasm of testis	Malignant neoplasm of testis	ICD-9
1192	V10.48	Malignancy	Personal history of malignant neoplasm of epididymis	Cancer of other male genital organs	ICD-9
1193	V10.49	Malignancy	Personal history of malignant neoplasm of other male genital organs	Malignant neoplasm of unspecified male genital organ	ICD-9
1194	V10.5	Malignancy	Personal history of malignant neoplasm of urinary organs	Malignant neoplasm of other urinary organs	ICD-9
1195	V10.50	Malignancy	Personal history of malignant neoplasm of unspecified urinary organ	Malignant neoplasm of other urinary organs	ICD-9
1196	V10.51	Malignancy	Personal history of malignant neoplasm of bladder	Malignant neoplasm of bladder	ICD-9
1197	V10.52	Malignancy	Personal history of malignant neoplasm of kidney	Cancer of kidney and renal pelvis	ICD-9
1198	V10.53	Malignancy	Personal history of malignant neoplasm of renal pelvis	Malignant neoplasm of renal pelvis	ICD-9
1199	V10.59	Malignancy	Personal history of malignant neoplasm of other urinary organs	Malignant neoplasm of other urinary organs	ICD-9
1200	V10.6	Malignancy	Personal history of leukemia	Leukemia	ICD-9
1201	V10.60	Malignancy	Personal history of unspecified leukemia	Leukemia	ICD-9
1202	V10.61	Malignancy	Personal history of lymphoid leukemia	Lymphoid leukemia	ICD-9
1203	V10.62	Malignancy	Personal history of myeloid leukemia	Myeloid leukemia	ICD-9
1204	V10.63	Malignancy	Personal history of monocytic leukemia	Monocytic leukemia	ICD-9
1205	V10.69	Malignancy	Personal history of other leukemia	Leukemia	ICD-9
1206	V10.7	Malignancy	Personal history of other lymphatic and hematopoietic neoplasms	Cancer of other lymphoid, histiocytic tissue	ICD-9
1207	V10.71	Malignancy	Personal history of lymphosarcoma and reticulosarcoma	Non-Hodgkins lymphoma	ICD-9
1208	V10.72	Malignancy	Personal history of hodgkin's disease	Hodgkin's disease	ICD-9
1209	V10.79	Malignancy	Personal history of other lymphatic and hematopoietic neoplasms	Cancer of other lymphoid, histiocytic tissue	ICD-9
1210	V10.8	Malignancy	Personal history of malignant neoplasm of other sites	Malignant neoplasm, other	ICD-9
1211	V10.81	Malignancy	Personal history of malignant neoplasm of bone	Bone cancer	ICD-9
1212	V10.82	Malignancy	Personal history of malignant melanoma of skin	Melanomas of skin, dx or hx	ICD-9
1213	V10.84	Malignancy	Personal history of malignant neoplasm of eye	Cancer of eye	ICD-9
1214	V10.85	Malignancy	Personal history of malignant neoplasm of brain	Cancer of brain	ICD-9
1215	V10.86	Malignancy	Personal history of malignant neoplasm of other parts of nervous system	Cancer of brain and nervous system	ICD-9
1216	V10.87	Malignancy	Personal history of malignant neoplasm of thyroid	Thyroid cancer	ICD-9
1217	V10.88	Malignancy	Personal history of malignant neoplasm of other endocrine glands and related structures	Cancer of other endocrine glands	ICD-9
1218	V10.89	Malignancy	Personal history of malignant neoplasm of other sites	Malignant neoplasm, other	ICD-9
1219	V10.9	Malignancy	Unspecified personal history of malignant neoplasm	Malignant neoplasm, other	ICD-9
1220	V10.90	Malignancy	Personal history of unspecified type of malignant neoplasm	Malignant neoplasm, other	ICD-9
1221	V10.91	Malignancy	Personal history of malignant neuroendocrine tumor	Malignant neoplasm, other	ICD-9
1222	V42.81	Malignancy	Bone marrow replaced by transplant	Bone marrow or stem cell transplant	ICD-9
1223	V42.82	Malignancy	Peripheral stem cells replaced by transplant	Bone marrow or stem cell transplant	ICD-9
1224	V58.0	Malignancy	Radiotherapy encounter	Radiotherapy	ICD-9
1225	V58.1	Malignancy	Encounter for antineoplastic chemotherapy and immunotherapy	Chemotherapy	ICD-9
1226	V58.11	Malignancy	Encounter for antineoplastic chemotherapy	Chemotherapy	ICD-9
1227	V58.12	Malignancy	Encounter for antineoplastic immunotherapy	Chemotherapy	ICD-9
1228	V66.1	Malignancy	Convalescence following radiotherapy	Radiotherapy	ICD-9
1229	V66.2	Malignancy	Convalescence following chemotherapy	Chemotherapy	ICD-9
1230	V67.1	Malignancy	Follow-up examination following radiotherapy	Radiotherapy	ICD-9
1231	V67.2	Malignancy	Follow-up examination following chemotherapy	Chemotherapy	ICD-9
1232	V71.1	Malignancy	Observation for suspected malignant neoplasm	Cancer, suspected or other	ICD-9
1233	V87.41	Malignancy	Personal history of antineoplastic chemotherapy	Chemotherapy	ICD-9
1234	C78.3	Malignancy	Secondary malignant neoplasm of other and unspecified respiratory organs	Secondary malignancy of respiratory organs	ICD-10
1235	C78.2	Malignancy	Secondary malignant neoplasm of pleura	Secondary malignancy of respiratory organs	ICD-10
1236	C78.02	Malignancy	Secondary malignant neoplasm of left lung	Secondary malignancy of respiratory organs	ICD-10
1237	C78.39	Malignancy	Secondary malignant neoplasm of other respiratory organs	Secondary malignancy of respiratory organs	ICD-10
1238	C78.1	Malignancy	Secondary malignant neoplasm of mediastinum	Secondary malignancy of respiratory organs	ICD-10
1239	C78.00	Malignancy	Secondary malignant neoplasm of unspecified lung	Secondary malignancy of respiratory organs	ICD-10
1240	C78.30	Malignancy	Secondary malignant neoplasm of unspecified respiratory organ	Secondary malignancy of respiratory organs	ICD-10
1241	C78.0	Malignancy	Secondary malignant neoplasm of lung	Secondary malignancy of respiratory organs	ICD-10
1242	C78.01	Malignancy	Secondary malignant neoplasm of right lung	Secondary malignancy of respiratory organs	ICD-10
1243	C54.9	Malignancy	Malignant neoplasm of corpus uteri, unspecified	Malignant neoplasm of uterus	ICD-10
1244	D07.0	Malignancy	Carcinoma in situ of endometrium	Malignant neoplasm of uterus	ICD-10
1245	C54.2	Malignancy	Malignant neoplasm of myometrium	Malignant neoplasm of uterus	ICD-10
1246	C55	Malignancy	Malignant neoplasm of uterus, part unspecified	Malignant neoplasm of uterus	ICD-10
1247	C54.3	Malignancy	Malignant neoplasm of fundus uteri	Malignant neoplasm of uterus	ICD-10
1248	C54.8	Malignancy	Malignant neoplasm of overlapping sites of corpus uteri	Malignant neoplasm of uterus	ICD-10
1249	C54	Malignancy	Malignant neoplasm of corpus uteri	Malignant neoplasm of uterus	ICD-10
1250	C54.1	Malignancy	Malignant neoplasm of endometrium	Malignant neoplasm of uterus	ICD-10
1251	C54.0	Malignancy	Malignant neoplasm of isthmus uteri	Malignant neoplasm of uterus	ICD-10
1252	Z85.42	Malignancy	Personal history of malignant neoplasm of other parts of uterus	Malignant neoplasm of uterus	ICD-10
1253	C18.5	Malignancy	Malignant neoplasm of splenic flexure	Colon cancer	ICD-10
1254	C7A.022	Malignancy	Malignant carcinoid tumor of the ascending colon	Colon cancer	ICD-10
1255	C18.7	Malignancy	Malignant neoplasm of sigmoid colon	Colon cancer	ICD-10
1256	C18.3	Malignancy	Malignant neoplasm of hepatic flexure	Colon cancer	ICD-10
1257	C7A.025	Malignancy	Malignant carcinoid tumor of the sigmoid colon	Colon cancer	ICD-10
1258	C18.9	Malignancy	Malignant neoplasm of colon, unspecified	Colon cancer	ICD-10
1259	Z85.038	Malignancy	Personal history of other malignant neoplasm of large intestine	Colon cancer	ICD-10
1260	Z85.030	Malignancy	Personal history of malignant carcinoid tumor of large intestine	Colon cancer	ICD-10
1261	C7A.023	Malignancy	Malignant carcinoid tumor of the transverse colon	Colon cancer	ICD-10
1262	Z85.03	Malignancy	Personal history of malignant neoplasm of large intestine	Colon cancer	ICD-10
1263	C7A.024	Malignancy	Malignant carcinoid tumor of the descending colon	Colon cancer	ICD-10
1264	D01.0	Malignancy	Carcinoma in situ of colon	Colon cancer	ICD-10
1265	C18.2	Malignancy	Malignant neoplasm of ascending colon	Colon cancer	ICD-10
1266	C18.8	Malignancy	Malignant neoplasm of overlapping sites of colon	Colon cancer	ICD-10
1267	C7A.020	Malignancy	Malignant carcinoid tumor of the appendix	Colon cancer	ICD-10
1268	C18.1	Malignancy	Malignant neoplasm of appendix	Colon cancer	ICD-10
1269	C7A.021	Malignancy	Malignant carcinoid tumor of the cecum	Colon cancer	ICD-10
1270	C18.4	Malignancy	Malignant neoplasm of transverse colon	Colon cancer	ICD-10
1271	C26.0	Malignancy	Malignant neoplasm of intestinal tract, part unspecified	Colon cancer	ICD-10
1272	C7A.029	Malignancy	Malignant carcinoid tumor of the large intestine, unspecified portion	Colon cancer	ICD-10
1273	C18.0	Malignancy	Malignant neoplasm of cecum	Colon cancer	ICD-10
1274	C18.6	Malignancy	Malignant neoplasm of descending colon	Colon cancer	ICD-10
1275	C18	Malignancy	Malignant neoplasm of colon	Colon cancer	ICD-10
1276	J91.0	Malignancy	Malignant pleural effusion	Secondary malignant neoplasm	ICD-10
1277	C79.10	Malignancy	Secondary malignant neoplasm of unspecified urinary organs	Secondary malignant neoplasm	ICD-10
1278	C7B.09	Malignancy	Secondary carcinoid tumors of other sites	Secondary malignant neoplasm	ICD-10
1279	C79.89	Malignancy	Secondary malignant neoplasm of other specified sites	Secondary malignant neoplasm	ICD-10
1280	C79.0	Malignancy	Secondary malignant neoplasm of kidney and renal pelvis	Secondary malignant neoplasm	ICD-10
1281	C79.61	Malignancy	Secondary malignant neoplasm of right ovary	Secondary malignant neoplasm	ICD-10
1282	C79.01	Malignancy	Secondary malignant neoplasm of right kidney and renal pelvis	Secondary malignant neoplasm	ICD-10
1283	C79.71	Malignancy	Secondary malignant neoplasm of right adrenal gland	Secondary malignant neoplasm	ICD-10
1284	C79.70	Malignancy	Secondary malignant neoplasm of unspecified adrenal gland	Secondary malignant neoplasm	ICD-10
1285	C79.9	Malignancy	Secondary malignant neoplasm of unspecified site	Secondary malignant neoplasm	ICD-10
1286	C79.02	Malignancy	Secondary malignant neoplasm of left kidney and renal pelvis	Secondary malignant neoplasm	ICD-10
1287	R18.0	Malignancy	Malignant ascites	Secondary malignant neoplasm	ICD-10
1288	C79.62	Malignancy	Secondary malignant neoplasm of left ovary	Secondary malignant neoplasm	ICD-10
1289	C79.1	Malignancy	Secondary malignant neoplasm of bladder and other and unspecified urinary organs	Secondary malignant neoplasm	ICD-10
1290	C79.6	Malignancy	Secondary malignant neoplasm of ovary	Secondary malignant neoplasm	ICD-10
1291	C78	Malignancy	Secondary malignant neoplasm of respiratory and digestive organs	Secondary malignant neoplasm	ICD-10
1292	C79.19	Malignancy	Secondary malignant neoplasm of other urinary organs	Secondary malignant neoplasm	ICD-10
1293	C79.7	Malignancy	Secondary malignant neoplasm of adrenal gland	Secondary malignant neoplasm	ICD-10
1294	C79.11	Malignancy	Secondary malignant neoplasm of bladder	Secondary malignant neoplasm	ICD-10
1295	C7B.8	Malignancy	Other secondary neuroendocrine tumors	Secondary malignant neoplasm	ICD-10
1296	C79.82	Malignancy	Secondary malignant neoplasm of genital organs	Secondary malignant neoplasm	ICD-10
1297	C79.72	Malignancy	Secondary malignant neoplasm of left adrenal gland	Secondary malignant neoplasm	ICD-10
1298	C79.8	Malignancy	Secondary malignant neoplasm of other specified sites	Secondary malignant neoplasm	ICD-10
1299	C79.81	Malignancy	Secondary malignant neoplasm of breast	Secondary malignant neoplasm	ICD-10
1300	C79.60	Malignancy	Secondary malignant neoplasm of unspecified ovary	Secondary malignant neoplasm	ICD-10
1301	C79.00	Malignancy	Secondary malignant neoplasm of unspecified kidney and renal pelvis	Secondary malignant neoplasm	ICD-10
1302	C67.9	Malignancy	Malignant neoplasm of bladder, unspecified	Malignant neoplasm of bladder	ICD-10
1303	C67.8	Malignancy	Malignant neoplasm of overlapping sites of bladder	Malignant neoplasm of bladder	ICD-10
1304	C67	Malignancy	Malignant neoplasm of bladder	Malignant neoplasm of bladder	ICD-10
1305	C67.3	Malignancy	Malignant neoplasm of anterior wall of bladder	Malignant neoplasm of bladder	ICD-10
1306	C67.0	Malignancy	Malignant neoplasm of trigone of bladder	Malignant neoplasm of bladder	ICD-10
1307	C67.6	Malignancy	Malignant neoplasm of ureteric orifice	Malignant neoplasm of bladder	ICD-10
1308	C67.4	Malignancy	Malignant neoplasm of posterior wall of bladder	Malignant neoplasm of bladder	ICD-10
1309	C67.1	Malignancy	Malignant neoplasm of dome of bladder	Malignant neoplasm of bladder	ICD-10
1310	Z85.51	Malignancy	Personal history of malignant neoplasm of bladder	Malignant neoplasm of bladder	ICD-10
1311	C67.7	Malignancy	Malignant neoplasm of urachus	Malignant neoplasm of bladder	ICD-10
1312	C67.2	Malignancy	Malignant neoplasm of lateral wall of bladder	Malignant neoplasm of bladder	ICD-10
1313	C67.5	Malignancy	Malignant neoplasm of bladder neck	Malignant neoplasm of bladder	ICD-10
1314	D45	Malignancy	Polycythemia vera	Polycythemia vera	ICD-10
1315	C90.3	Malignancy	Solitary plasmacytoma	Polycythemia vera	ICD-10
1316	C08.9	Malignancy	Malignant neoplasm of major salivary gland, unspecified	Cancer of major salivary glands	ICD-10
1317	C08.1	Malignancy	Malignant neoplasm of sublingual gland	Cancer of major salivary glands	ICD-10
1318	C08.0	Malignancy	Malignant neoplasm of submandibular gland	Cancer of major salivary glands	ICD-10
1319	C08	Malignancy	Malignant neoplasm of other and unspecified major salivary glands	Cancer of major salivary glands	ICD-10
1320	C07	Malignancy	Malignant neoplasm of parotid gland	Cancer of major salivary glands	ICD-10
1321	C91.01	Malignancy	Acute lymphoblastic leukemia, in remission	Lymphoid leukemia, acute	ICD-10
1322	C91.02	Malignancy	Acute lymphoblastic leukemia, in relapse	Lymphoid leukemia, acute	ICD-10
1323	C91.0	Malignancy	Acute lymphoblastic leukemia [ALL]	Lymphoid leukemia, acute	ICD-10
1324	C91.00	Malignancy	Acute lymphoblastic leukemia not having achieved remission	Lymphoid leukemia, acute	ICD-10
1325	Z85.29	Malignancy	Personal history of malignant neoplasm of other respiratory and intrathoracic organs	Cancer within the respiratory system	ICD-10
1326	Z85.2	Malignancy	Personal history of malignant neoplasm of other respiratory and intrathoracic organs	Cancer within the respiratory system	ICD-10
1327	D02.4	Malignancy	Carcinoma in situ of respiratory system, unspecified	Cancer within the respiratory system	ICD-10
1328	Z85.21	Malignancy	Personal history of malignant neoplasm of larynx	Cancer within the respiratory system	ICD-10
1329	C39.9	Malignancy	Malignant neoplasm of lower respiratory tract, part unspecified	Cancer within the respiratory system	ICD-10
1330	Z85.23	Malignancy	Personal history of malignant neoplasm of thymus	Cancer within the respiratory system	ICD-10
1331	Z85.22	Malignancy	Personal history of malignant neoplasm of nasal cavities, middle ear, and accessory sinuses	Cancer within the respiratory system	ICD-10
1332	D02.3	Malignancy	Carcinoma in situ of other parts of respiratory system	Cancer within the respiratory system	ICD-10
1333	C39.0	Malignancy	Malignant neoplasm of upper respiratory tract, part unspecified	Cancer within the respiratory system	ICD-10
1334	C45.0	Malignancy	Mesothelioma of pleura	Cancer within the respiratory system	ICD-10
1335	Z85.230	Malignancy	Personal history of malignant carcinoid tumor of thymus	Cancer within the respiratory system	ICD-10
1336	Z85.20	Malignancy	Personal history of malignant neoplasm of unspecified respiratory organ	Cancer within the respiratory system	ICD-10
1337	C38.4	Malignancy	Malignant neoplasm of pleura	Cancer within the respiratory system	ICD-10
1338	Z85.238	Malignancy	Personal history of other malignant neoplasm of thymus	Cancer within the respiratory system	ICD-10
1339	D02.1	Malignancy	Carcinoma in situ of trachea	Cancer within the respiratory system	ICD-10
1340	C39	Malignancy	Malignant neoplasm of other and ill-defined sites in the respiratory system and intrathoracic organs	Cancer within the respiratory system	ICD-10
1341	Z85.3	Malignancy	Personal history of malignant neoplasm of breast	Breast cancer	ICD-10
1342	C69.52	Malignancy	Malignant neoplasm of left lacrimal gland and duct	Cancer of eye	ICD-10
1343	C69.30	Malignancy	Malignant neoplasm of unspecified choroid	Cancer of eye	ICD-10
1344	C69.31	Malignancy	Malignant neoplasm of right choroid	Cancer of eye	ICD-10
1345	C69.82	Malignancy	Malignant neoplasm of overlapping sites of left eye and adnexa	Cancer of eye	ICD-10
1346	C69.22	Malignancy	Malignant neoplasm of left retina	Cancer of eye	ICD-10
1347	C69.02	Malignancy	Malignant neoplasm of left conjunctiva	Cancer of eye	ICD-10
1348	C69.2	Malignancy	Malignant neoplasm of retina	Cancer of eye	ICD-10
1349	C69.5	Malignancy	Malignant neoplasm of lacrimal gland and duct	Cancer of eye	ICD-10
1350	C69.81	Malignancy	Malignant neoplasm of overlapping sites of right eye and adnexa	Cancer of eye	ICD-10
1351	C69.91	Malignancy	Malignant neoplasm of unspecified site of right eye	Cancer of eye	ICD-10
1352	C69	Malignancy	Malignant neoplasm of eye and adnexa	Cancer of eye	ICD-10
1353	C69.50	Malignancy	Malignant neoplasm of unspecified lacrimal gland and duct	Cancer of eye	ICD-10
1354	C69.9	Malignancy	Malignant neoplasm of unspecified site of eye	Cancer of eye	ICD-10
1355	C69.1	Malignancy	Malignant neoplasm of cornea	Cancer of eye	ICD-10
1356	C69.20	Malignancy	Malignant neoplasm of unspecified retina	Cancer of eye	ICD-10
1357	D09.21	Malignancy	Carcinoma in situ of right eye	Cancer of eye	ICD-10
1358	C69.11	Malignancy	Malignant neoplasm of right cornea	Cancer of eye	ICD-10
1359	C69.32	Malignancy	Malignant neoplasm of left choroid	Cancer of eye	ICD-10
1360	C69.01	Malignancy	Malignant neoplasm of right conjunctiva	Cancer of eye	ICD-10
1361	C69.90	Malignancy	Malignant neoplasm of unspecified site of unspecified eye	Cancer of eye	ICD-10
1362	C69.0	Malignancy	Malignant neoplasm of conjunctiva	Cancer of eye	ICD-10
1363	C69.62	Malignancy	Malignant neoplasm of left orbit	Cancer of eye	ICD-10
1364	C69.61	Malignancy	Malignant neoplasm of right orbit	Cancer of eye	ICD-10
1365	C69.80	Malignancy	Malignant neoplasm of overlapping sites of unspecified eye and adnexa	Cancer of eye	ICD-10
1366	C69.60	Malignancy	Malignant neoplasm of unspecified orbit	Cancer of eye	ICD-10
1367	C69.8	Malignancy	Malignant neoplasm of overlapping sites of eye and adnexa	Cancer of eye	ICD-10
1368	C69.40	Malignancy	Malignant neoplasm of unspecified ciliary body	Cancer of eye	ICD-10
1369	D09.2	Malignancy	Carcinoma in situ of eye	Cancer of eye	ICD-10
1370	C69.92	Malignancy	Malignant neoplasm of unspecified site of left eye	Cancer of eye	ICD-10
1371	C69.00	Malignancy	Malignant neoplasm of unspecified conjunctiva	Cancer of eye	ICD-10
1372	C69.6	Malignancy	Malignant neoplasm of orbit	Cancer of eye	ICD-10
1373	Z85.840	Malignancy	Personal history of malignant neoplasm of eye	Cancer of eye	ICD-10
1374	C69.12	Malignancy	Malignant neoplasm of left cornea	Cancer of eye	ICD-10
1375	C69.41	Malignancy	Malignant neoplasm of right ciliary body	Cancer of eye	ICD-10
1376	C69.51	Malignancy	Malignant neoplasm of right lacrimal gland and duct	Cancer of eye	ICD-10
1377	C69.3	Malignancy	Malignant neoplasm of choroid	Cancer of eye	ICD-10
1378	C69.4	Malignancy	Malignant neoplasm of ciliary body	Cancer of eye	ICD-10
1379	D09.20	Malignancy	Carcinoma in situ of unspecified eye	Cancer of eye	ICD-10
1380	C69.10	Malignancy	Malignant neoplasm of unspecified cornea	Cancer of eye	ICD-10
1381	D09.22	Malignancy	Carcinoma in situ of left eye	Cancer of eye	ICD-10
1382	C69.42	Malignancy	Malignant neoplasm of left ciliary body	Cancer of eye	ICD-10
1383	C69.21	Malignancy	Malignant neoplasm of right retina	Cancer of eye	ICD-10
1384	C40.21	Malignancy	Malignant neoplasm of long bones of right lower limb	Bone cancer	ICD-10
1385	C40.02	Malignancy	Malignant neoplasm of scapula and long bones of left upper limb	Bone cancer	ICD-10
1386	C40.81	Malignancy	Malignant neoplasm of overlapping sites of bone and articular cartilage of right limb	Bone cancer	ICD-10
1387	C40.22	Malignancy	Malignant neoplasm of long bones of left lower limb	Bone cancer	ICD-10
1388	C40.82	Malignancy	Malignant neoplasm of overlapping sites of bone and articular cartilage of left limb	Bone cancer	ICD-10
1389	C40.2	Malignancy	Malignant neoplasm of long bones of lower limb	Bone cancer	ICD-10
1390	C40.30	Malignancy	Malignant neoplasm of short bones of unspecified lower limb	Bone cancer	ICD-10
1391	C40.31	Malignancy	Malignant neoplasm of short bones of right lower limb	Bone cancer	ICD-10
1392	C40.80	Malignancy	Malignant neoplasm of overlapping sites of bone and articular cartilage of unspecified limb	Bone cancer	ICD-10
1393	C40.01	Malignancy	Malignant neoplasm of scapula and long bones of right upper limb	Bone cancer	ICD-10
1394	Z85.830	Malignancy	Personal history of malignant neoplasm of bone	Bone cancer	ICD-10
1395	C40.91	Malignancy	Malignant neoplasm of unspecified bones and articular cartilage of right limb	Bone cancer	ICD-10
1396	C40.90	Malignancy	Malignant neoplasm of unspecified bones and articular cartilage of unspecified limb	Bone cancer	ICD-10
1397	M90.6	Malignancy	Osteitis deformans in neoplastic diseases	Bone cancer	ICD-10
1398	C41	Malignancy	Malignant neoplasm of bone and articular cartilage of other and unspecified sites	Bone cancer	ICD-10
1399	C40.3	Malignancy	Malignant neoplasm of short bones of lower limb	Bone cancer	ICD-10
1400	C41.4	Malignancy	Malignant neoplasm of pelvic bones, sacrum and coccyx	Bone cancer	ICD-10
1401	C40.12	Malignancy	Malignant neoplasm of short bones of left upper limb	Bone cancer	ICD-10
1402	C41.3	Malignancy	Malignant neoplasm of ribs, sternum and clavicle	Bone cancer	ICD-10
1403	C40.0	Malignancy	Malignant neoplasm of scapula and long bones of upper limb	Bone cancer	ICD-10
1404	C40.11	Malignancy	Malignant neoplasm of short bones of right upper limb	Bone cancer	ICD-10
1405	C40.00	Malignancy	Malignant neoplasm of scapula and long bones of unspecified upper limb	Bone cancer	ICD-10
1406	C40.92	Malignancy	Malignant neoplasm of unspecified bones and articular cartilage of left limb	Bone cancer	ICD-10
1407	C41.1	Malignancy	Malignant neoplasm of mandible	Bone cancer	ICD-10
1408	C40	Malignancy	Malignant neoplasm of bone and articular cartilage of limbs	Bone cancer	ICD-10
1409	C40.1	Malignancy	Malignant neoplasm of short bones of upper limb	Bone cancer	ICD-10
1410	C40.20	Malignancy	Malignant neoplasm of long bones of unspecified lower limb	Bone cancer	ICD-10
1411	C41.2	Malignancy	Malignant neoplasm of vertebral column	Bone cancer	ICD-10
1412	C41.9	Malignancy	Malignant neoplasm of bone and articular cartilage, unspecified	Bone cancer	ICD-10
1413	C40.10	Malignancy	Malignant neoplasm of short bones of unspecified upper limb	Bone cancer	ICD-10
1414	C40.8	Malignancy	Malignant neoplasm of overlapping sites of bone and articular cartilage of limb	Bone cancer	ICD-10
1415	C40.9	Malignancy	Malignant neoplasm of unspecified bones and articular cartilage of limb	Bone cancer	ICD-10
1416	C41.0	Malignancy	Malignant neoplasm of bones of skull and face	Bone cancer	ICD-10
1417	C40.32	Malignancy	Malignant neoplasm of short bones of left lower limb	Bone cancer	ICD-10
1418	C46.52	Malignancy	Kaposi's sarcoma of left lung	Kaposi's sarcoma	ICD-10
1419	C46.51	Malignancy	Kaposi's sarcoma of right lung	Kaposi's sarcoma	ICD-10
1420	C46.2	Malignancy	Kaposi's sarcoma of palate	Kaposi's sarcoma	ICD-10
1421	C46.9	Malignancy	Kaposi's sarcoma, unspecified	Kaposi's sarcoma	ICD-10
1422	C46	Malignancy	Kaposi's sarcoma	Kaposi's sarcoma	ICD-10
1423	C46.0	Malignancy	Kaposi's sarcoma of skin	Kaposi's sarcoma	ICD-10
1424	C46.5	Malignancy	Kaposi's sarcoma of lung	Kaposi's sarcoma	ICD-10
1425	C46.50	Malignancy	Kaposi's sarcoma of unspecified lung	Kaposi's sarcoma	ICD-10
1426	C46.1	Malignancy	Kaposi's sarcoma of soft tissue	Kaposi's sarcoma	ICD-10
1427	C46.3	Malignancy	Kaposi's sarcoma of lymph nodes	Kaposi's sarcoma	ICD-10
1428	C46.7	Malignancy	Kaposi's sarcoma of other sites	Kaposi's sarcoma	ICD-10
1429	C46.4	Malignancy	Kaposi's sarcoma of gastrointestinal sites	Kaposi's sarcoma	ICD-10
1430	D49.4	Malignancy	Neoplasm of unspecified behavior of bladder	Cancer of bladder	ICD-10
1431	D41.4	Malignancy	Neoplasm of uncertain behavior of bladder	Cancer of bladder	ICD-10
1432	D09.0	Malignancy	Carcinoma in situ of bladder	Cancer of bladder	ICD-10
1433	C64.9	Malignancy	Malignant neoplasm of unspecified kidney, except renal pelvis	Malignant neoplasm of kidney, except pelvis	ICD-10
1434	Z85.52	Malignancy	Personal history of malignant neoplasm of kidney	Malignant neoplasm of kidney, except pelvis	ICD-10
1435	C64	Malignancy	Malignant neoplasm of kidney, except renal pelvis	Malignant neoplasm of kidney, except pelvis	ICD-10
1436	Z85.528	Malignancy	Personal history of other malignant neoplasm of kidney	Malignant neoplasm of kidney, except pelvis	ICD-10
1437	C64.1	Malignancy	Malignant neoplasm of right kidney, except renal pelvis	Malignant neoplasm of kidney, except pelvis	ICD-10
1438	C64.2	Malignancy	Malignant neoplasm of left kidney, except renal pelvis	Malignant neoplasm of kidney, except pelvis	ICD-10
1439	Z85.520	Malignancy	Personal history of malignant carcinoid tumor of kidney	Malignant neoplasm of kidney, except pelvis	ICD-10
1440	C77.9	Malignancy	Secondary and unspecified malignant neoplasm of lymph node, unspecified	Secondary malignancy of lymph nodes	ICD-10
1441	C77.5	Malignancy	Secondary and unspecified malignant neoplasm of intrapelvic lymph nodes	Secondary malignancy of lymph nodes	ICD-10
1442	C77.2	Malignancy	Secondary and unspecified malignant neoplasm of intra-abdominal lymph nodes	Secondary malignancy of lymph nodes	ICD-10
1443	C77.3	Malignancy	Secondary and unspecified malignant neoplasm of axilla and upper limb lymph nodes	Secondary malignancy of lymph nodes	ICD-10
1444	C77.4	Malignancy	Secondary and unspecified malignant neoplasm of inguinal and lower limb lymph nodes	Secondary malignancy of lymph nodes	ICD-10
1445	C7B.01	Malignancy	Secondary carcinoid tumors of distant lymph nodes	Secondary malignancy of lymph nodes	ICD-10
1446	C77.0	Malignancy	Secondary and unspecified malignant neoplasm of lymph nodes of head, face and neck	Secondary malignancy of lymph nodes	ICD-10
1447	C77	Malignancy	Secondary and unspecified malignant neoplasm of lymph nodes	Secondary malignancy of lymph nodes	ICD-10
1448	C77.8	Malignancy	Secondary and unspecified malignant neoplasm of lymph nodes of multiple regions	Secondary malignancy of lymph nodes	ICD-10
1449	C77.1	Malignancy	Secondary and unspecified malignant neoplasm of intrathoracic lymph nodes	Secondary malignancy of lymph nodes	ICD-10
1450	C57.00	Malignancy	Malignant neoplasm of unspecified fallopian tube	Malignant neoplasm of ovary and other uterine adnexa	ICD-10
1451	C57.22	Malignancy	Malignant neoplasm of left round ligament	Malignant neoplasm of ovary and other uterine adnexa	ICD-10
1452	C57.20	Malignancy	Malignant neoplasm of unspecified round ligament	Malignant neoplasm of ovary and other uterine adnexa	ICD-10
1453	C57.0	Malignancy	Malignant neoplasm of fallopian tube	Malignant neoplasm of ovary and other uterine adnexa	ICD-10
1454	C57	Malignancy	Malignant neoplasm of other and unspecified female genital organs	Malignant neoplasm of ovary and other uterine adnexa	ICD-10
1455	C57.8	Malignancy	Malignant neoplasm of overlapping sites of female genital organs	Malignant neoplasm of ovary and other uterine adnexa	ICD-10
1456	C57.4	Malignancy	Malignant neoplasm of uterine adnexa, unspecified	Malignant neoplasm of ovary and other uterine adnexa	ICD-10
1457	C57.02	Malignancy	Malignant neoplasm of left fallopian tube	Malignant neoplasm of ovary and other uterine adnexa	ICD-10
1458	C57.1	Malignancy	Malignant neoplasm of broad ligament	Malignant neoplasm of ovary and other uterine adnexa	ICD-10
1459	C57.11	Malignancy	Malignant neoplasm of right broad ligament	Malignant neoplasm of ovary and other uterine adnexa	ICD-10
1460	C57.21	Malignancy	Malignant neoplasm of right round ligament	Malignant neoplasm of ovary and other uterine adnexa	ICD-10
1461	C57.01	Malignancy	Malignant neoplasm of right fallopian tube	Malignant neoplasm of ovary and other uterine adnexa	ICD-10
1462	C57.10	Malignancy	Malignant neoplasm of unspecified broad ligament	Malignant neoplasm of ovary and other uterine adnexa	ICD-10
1463	C57.12	Malignancy	Malignant neoplasm of left broad ligament	Malignant neoplasm of ovary and other uterine adnexa	ICD-10
1464	C58	Malignancy	Malignant neoplasm of placenta	Malignant neoplasm of ovary and other uterine adnexa	ICD-10
1465	C57.9	Malignancy	Malignant neoplasm of female genital organ, unspecified	Malignant neoplasm of ovary and other uterine adnexa	ICD-10
1466	C57.3	Malignancy	Malignant neoplasm of parametrium	Malignant neoplasm of ovary and other uterine adnexa	ICD-10
1467	C57.2	Malignancy	Malignant neoplasm of round ligament	Malignant neoplasm of ovary and other uterine adnexa	ICD-10
1468	C57.7	Malignancy	Malignant neoplasm of other specified female genital organs	Malignant neoplasm of ovary and other uterine adnexa	ICD-10
1469	C51.8	Malignancy	Malignant neoplasm of overlapping sites of vulva	Malignant neoplasm of ovary and other uterine adnexa	ICD-10
1470	C13.1	Malignancy	Malignant neoplasm of aryepiglottic fold, hypopharyngeal aspect	Cancer of hypopharynx	ICD-10
1471	C13.8	Malignancy	Malignant neoplasm of overlapping sites of hypopharynx	Cancer of hypopharynx	ICD-10
1472	C13.0	Malignancy	Malignant neoplasm of postcricoid region	Cancer of hypopharynx	ICD-10
1473	C13	Malignancy	Malignant neoplasm of hypopharynx	Cancer of hypopharynx	ICD-10
1474	C13.9	Malignancy	Malignant neoplasm of hypopharynx, unspecified	Cancer of hypopharynx	ICD-10
1475	C12	Malignancy	Malignant neoplasm of pyriform sinus	Cancer of hypopharynx	ICD-10
1476	C13.2	Malignancy	Malignant neoplasm of posterior wall of hypopharynx	Cancer of hypopharynx	ICD-10
1477	D3A.094	Malignancy	Benign carcinoid tumor of the foregut NOS	Neuroendocrine tumors	ICD-10
1478	D3A.098	Malignancy	Benign carcinoid tumors of other sites	Neuroendocrine tumors	ICD-10
1479	D3A.012	Malignancy	Benign carcinoid tumor of the ileum	Neuroendocrine tumors	ICD-10
1480	D3A.019	Malignancy	Benign carcinoid tumor of the small intestine, unspecified portion	Neuroendocrine tumors	ICD-10
1481	D3A	Malignancy	Benign neuroendocrine tumors	Neuroendocrine tumors	ICD-10
1482	D3A.091	Malignancy	Benign carcinoid tumor of the thymus	Neuroendocrine tumors	ICD-10
1483	D3A.095	Malignancy	Benign carcinoid tumor of the midgut NOS	Neuroendocrine tumors	ICD-10
1484	D3A.8	Malignancy	Other benign neuroendocrine tumors	Neuroendocrine tumors	ICD-10
1485	D3A.00	Malignancy	Benign carcinoid tumor of unspecified site	Neuroendocrine tumors	ICD-10
1486	D3A.011	Malignancy	Benign carcinoid tumor of the jejunum	Neuroendocrine tumors	ICD-10
1487	D3A.096	Malignancy	Benign carcinoid tumor of the hindgut NOS	Neuroendocrine tumors	ICD-10
1488	D3A.093	Malignancy	Benign carcinoid tumor of the kidney	Neuroendocrine tumors	ICD-10
1489	D3A.010	Malignancy	Benign carcinoid tumor of the duodenum	Neuroendocrine tumors	ICD-10
1490	D3A.090	Malignancy	Benign carcinoid tumor of the bronchus and lung	Neuroendocrine tumors	ICD-10
1491	D3A.01	Malignancy	Benign carcinoid tumors of the small intestine	Neuroendocrine tumors	ICD-10
1492	D3A.092	Malignancy	Benign carcinoid tumor of the stomach	Neuroendocrine tumors	ICD-10
1493	Z85.79	Malignancy	Personal history of other malignant neoplasms of lymphoid, hematopoietic and related tissues	Cancer of other lymphoid, histiocytic tissue	ICD-10
1494	C96.22	Malignancy	Mast cell sarcoma	Cancer of other lymphoid, histiocytic tissue	ICD-10
1495	C7A.0	Malignancy	Malignant carcinoid tumors	Cancer of other lymphoid, histiocytic tissue	ICD-10
1496	C96.2	Malignancy	Malignant mast cell neoplasm	Cancer of other lymphoid, histiocytic tissue	ICD-10
1497	Z85.7	Malignancy	Personal history of other malignant neoplasms of lymphoid, hematopoietic and related tissues	Cancer of other lymphoid, histiocytic tissue	ICD-10
1498	C96.0	Malignancy	Multifocal and multisystemic (disseminated) Langerhans-cell histiocytosis	Cancer of other lymphoid, histiocytic tissue	ICD-10
1499	C96.A	Malignancy	Histiocytic sarcoma	Cancer of other lymphoid, histiocytic tissue	ICD-10
1500	C7A.091	Malignancy	Malignant carcinoid tumor of the thymus	Cancer of other lymphoid, histiocytic tissue	ICD-10
1501	D02.0	Malignancy	Carcinoma in situ of larynx	Cancer of larynx	ICD-10
1502	C32.8	Malignancy	Malignant neoplasm of overlapping sites of larynx	Cancer of larynx	ICD-10
1503	C32.3	Malignancy	Malignant neoplasm of laryngeal cartilage	Cancer of larynx	ICD-10
1504	C32.9	Malignancy	Malignant neoplasm of larynx, unspecified	Cancer of larynx	ICD-10
1505	C32	Malignancy	Malignant neoplasm of larynx	Cancer of larynx	ICD-10
1506	C32.1	Malignancy	Malignant neoplasm of supraglottis	Cancer of larynx	ICD-10
1507	C32.2	Malignancy	Malignant neoplasm of subglottis	Cancer of larynx	ICD-10
1508	C32.0	Malignancy	Malignant neoplasm of glottis	Cancer of larynx	ICD-10
1509	C92.11	Malignancy	Chronic myeloid leukemia, BCR/ABL-positive, in remission	Myeloid leukemia, chronic	ICD-10
1510	C92.10	Malignancy	Chronic myeloid leukemia, BCR/ABL-positive, not having achieved remission	Myeloid leukemia, chronic	ICD-10
1511	C92.12	Malignancy	Chronic myeloid leukemia, BCR/ABL-positive, in relapse	Myeloid leukemia, chronic	ICD-10
1512	C92.1	Malignancy	Chronic myeloid leukemia, BCR/ABL-positive	Myeloid leukemia, chronic	ICD-10
1513	Z85.49	Malignancy	Personal history of malignant neoplasm of other male genital organs	Cancer of other male genital organs	ICD-10
1514	D07.4	Malignancy	Carcinoma in situ of penis	Cancer of other male genital organs	ICD-10
1515	D07.60	Malignancy	Carcinoma in situ of unspecified male genital organs	Cancer of other male genital organs	ICD-10
1516	Z85.45	Malignancy	Personal history of malignant neoplasm of unspecified male genital organ	Cancer of other male genital organs	ICD-10
1517	D07.6	Malignancy	Carcinoma in situ of other and unspecified male genital organs	Cancer of other male genital organs	ICD-10
1518	D07.69	Malignancy	Carcinoma in situ of other male genital organs	Cancer of other male genital organs	ICD-10
1519	Z85.48	Malignancy	Personal history of malignant neoplasm of epididymis	Cancer of other male genital organs	ICD-10
1520	D07.61	Malignancy	Carcinoma in situ of scrotum	Cancer of other male genital organs	ICD-10
1521	C78.7	Malignancy	Secondary malignant neoplasm of liver and intrahepatic bile duct	Secondary malignant neoplasm of liver	ICD-10
1522	C7B.02	Malignancy	Secondary carcinoid tumors of liver	Secondary malignant neoplasm of liver	ICD-10
1523	C00.5	Malignancy	Malignant neoplasm of lip, unspecified, inner aspect	Cancer of lip	ICD-10
1524	C00.1	Malignancy	Malignant neoplasm of external lower lip	Cancer of lip	ICD-10
1525	C00.8	Malignancy	Malignant neoplasm of overlapping sites of lip	Cancer of lip	ICD-10
1526	C00.4	Malignancy	Malignant neoplasm of lower lip, inner aspect	Cancer of lip	ICD-10
1527	C00	Malignancy	Malignant neoplasm of lip	Cancer of lip	ICD-10
1528	C00.2	Malignancy	Malignant neoplasm of external lip, unspecified	Cancer of lip	ICD-10
1529	C00.0	Malignancy	Malignant neoplasm of external upper lip	Cancer of lip	ICD-10
1530	C00.3	Malignancy	Malignant neoplasm of upper lip, inner aspect	Cancer of lip	ICD-10
1531	C00.6	Malignancy	Malignant neoplasm of commissure of lip, unspecified	Cancer of lip	ICD-10
1532	C00.9	Malignancy	Malignant neoplasm of lip, unspecified	Cancer of lip	ICD-10
1533	C48.8	Malignancy	Malignant neoplasm of overlapping sites of retroperitoneum and peritoneum	Malignant neoplasm of retroperitoneum and peritoneum	ICD-10
1534	C48.1	Malignancy	Malignant neoplasm of specified parts of peritoneum	Malignant neoplasm of retroperitoneum and peritoneum	ICD-10
1535	C48.2	Malignancy	Malignant neoplasm of peritoneum, unspecified	Malignant neoplasm of retroperitoneum and peritoneum	ICD-10
1536	C48	Malignancy	Malignant neoplasm of retroperitoneum and peritoneum	Malignant neoplasm of retroperitoneum and peritoneum	ICD-10
1537	C48.0	Malignancy	Malignant neoplasm of retroperitoneum	Malignant neoplasm of retroperitoneum and peritoneum	ICD-10
1538	C45.1	Malignancy	Mesothelioma of peritoneum	Malignant neoplasm of retroperitoneum and peritoneum	ICD-10
1539	C74	Malignancy	Malignant neoplasm of adrenal gland	Cancer of other endocrine glands	ICD-10
1540	C74.92	Malignancy	Malignant neoplasm of unspecified part of left adrenal gland	Cancer of other endocrine glands	ICD-10
1541	C74.01	Malignancy	Malignant neoplasm of cortex of right adrenal gland	Cancer of other endocrine glands	ICD-10
1542	C75	Malignancy	Malignant neoplasm of other endocrine glands and related structures	Cancer of other endocrine glands	ICD-10
1543	C75.2	Malignancy	Malignant neoplasm of craniopharyngeal duct	Cancer of other endocrine glands	ICD-10
1544	C75.0	Malignancy	Malignant neoplasm of parathyroid gland	Cancer of other endocrine glands	ICD-10
1545	C74.00	Malignancy	Malignant neoplasm of cortex of unspecified adrenal gland	Cancer of other endocrine glands	ICD-10
1546	C75.4	Malignancy	Malignant neoplasm of carotid body	Cancer of other endocrine glands	ICD-10
1547	C74.0	Malignancy	Malignant neoplasm of cortex of adrenal gland	Cancer of other endocrine glands	ICD-10
1548	C74.11	Malignancy	Malignant neoplasm of medulla of right adrenal gland	Cancer of other endocrine glands	ICD-10
1549	C74.91	Malignancy	Malignant neoplasm of unspecified part of right adrenal gland	Cancer of other endocrine glands	ICD-10
1550	C75.1	Malignancy	Malignant neoplasm of pituitary gland	Cancer of other endocrine glands	ICD-10
1551	C75.9	Malignancy	Malignant neoplasm of endocrine gland, unspecified	Cancer of other endocrine glands	ICD-10
1552	C74.9	Malignancy	Malignant neoplasm of unspecified part of adrenal gland	Cancer of other endocrine glands	ICD-10
1553	C74.90	Malignancy	Malignant neoplasm of unspecified part of unspecified adrenal gland	Cancer of other endocrine glands	ICD-10
1554	C74.1	Malignancy	Malignant neoplasm of medulla of adrenal gland	Cancer of other endocrine glands	ICD-10
1555	C74.10	Malignancy	Malignant neoplasm of medulla of unspecified adrenal gland	Cancer of other endocrine glands	ICD-10
1556	C75.5	Malignancy	Malignant neoplasm of aortic body and other paraganglia	Cancer of other endocrine glands	ICD-10
1557	C75.8	Malignancy	Malignant neoplasm with pluriglandular involvement, unspecified	Cancer of other endocrine glands	ICD-10
1558	Z85.850	Malignancy	Personal history of malignant neoplasm of thyroid	Cancer of other endocrine glands	ICD-10
1559	C75.3	Malignancy	Malignant neoplasm of pineal gland	Cancer of other endocrine glands	ICD-10
1560	C74.12	Malignancy	Malignant neoplasm of medulla of left adrenal gland	Cancer of other endocrine glands	ICD-10
1561	C74.02	Malignancy	Malignant neoplasm of cortex of left adrenal gland	Cancer of other endocrine glands	ICD-10
1562	Z85.858	Malignancy	Personal history of malignant neoplasm of other endocrine glands	Cancer of other endocrine glands	ICD-10
1563	C44.82	Malignancy	Squamous cell carcinoma of overlapping sites of skin	Squamous cell carcinoma	ICD-10
1564	C44.121	Malignancy	Squamous cell carcinoma of skin of unspecified eyelid, including canthus	Squamous cell carcinoma	ICD-10
1565	C44.721	Malignancy	Squamous cell carcinoma of skin of unspecified lower limb, including hip	Squamous cell carcinoma	ICD-10
1566	C44.321	Malignancy	Squamous cell carcinoma of skin of nose	Squamous cell carcinoma	ICD-10
1567	C44.529	Malignancy	Squamous cell carcinoma of skin of other part of trunk	Squamous cell carcinoma	ICD-10
1568	C44.122	Malignancy	Squamous cell carcinoma of skin of right eyelid, including canthus	Squamous cell carcinoma	ICD-10
1569	C44.729	Malignancy	Squamous cell carcinoma of skin of left lower limb, including hip	Squamous cell carcinoma	ICD-10
1570	C44.42	Malignancy	Squamous cell carcinoma of skin of scalp and neck	Squamous cell carcinoma	ICD-10
1571	C44.629	Malignancy	Squamous cell carcinoma of skin of left upper limb, including shoulder	Squamous cell carcinoma	ICD-10
1572	C44.02	Malignancy	Squamous cell carcinoma of skin of lip	Squamous cell carcinoma	ICD-10
1573	C44.229	Malignancy	Squamous cell carcinoma of skin of left ear and external auricular canal	Squamous cell carcinoma	ICD-10
1574	C44.222	Malignancy	Squamous cell carcinoma of skin of right ear and external auricular canal	Squamous cell carcinoma	ICD-10
1575	C44.521	Malignancy	Squamous cell carcinoma of skin of breast	Squamous cell carcinoma	ICD-10
1576	C44.320	Malignancy	Squamous cell carcinoma of skin of unspecified parts of face	Squamous cell carcinoma	ICD-10
1577	C44.129	Malignancy	Squamous cell carcinoma of skin of left eyelid, including canthus	Squamous cell carcinoma	ICD-10
1578	C44.621	Malignancy	Squamous cell carcinoma of skin of unspecified upper limb, including shoulder	Squamous cell carcinoma	ICD-10
1579	C44.221	Malignancy	Squamous cell carcinoma of skin of unspecified ear and external auricular canal	Squamous cell carcinoma	ICD-10
1580	C44.520	Malignancy	Squamous cell carcinoma of anal skin	Squamous cell carcinoma	ICD-10
1581	C44.329	Malignancy	Squamous cell carcinoma of skin of other parts of face	Squamous cell carcinoma	ICD-10
1582	C44.92	Malignancy	Squamous cell carcinoma of skin, unspecified	Squamous cell carcinoma	ICD-10
1583	C44.622	Malignancy	Squamous cell carcinoma of skin of right upper limb, including shoulder	Squamous cell carcinoma	ICD-10
1584	C44.722	Malignancy	Squamous cell carcinoma of skin of right lower limb, including hip	Squamous cell carcinoma	ICD-10
1585	C71.1	Malignancy	Malignant neoplasm of frontal lobe	Cancer of brain	ICD-10
1586	C71.9	Malignancy	Malignant neoplasm of brain, unspecified	Cancer of brain	ICD-10
1587	C71.4	Malignancy	Malignant neoplasm of occipital lobe	Cancer of brain	ICD-10
1588	C71.5	Malignancy	Malignant neoplasm of cerebral ventricle	Cancer of brain	ICD-10
1589	C71.7	Malignancy	Malignant neoplasm of brain stem	Cancer of brain	ICD-10
1590	C71.8	Malignancy	Malignant neoplasm of overlapping sites of brain	Cancer of brain	ICD-10
1591	Z85.841	Malignancy	Personal history of malignant neoplasm of brain	Cancer of brain	ICD-10
1592	C71.3	Malignancy	Malignant neoplasm of parietal lobe	Cancer of brain	ICD-10
1593	C71.2	Malignancy	Malignant neoplasm of temporal lobe	Cancer of brain	ICD-10
1594	C71.6	Malignancy	Malignant neoplasm of cerebellum	Cancer of brain	ICD-10
1595	C71	Malignancy	Malignant neoplasm of brain	Cancer of brain	ICD-10
1596	C71.0	Malignancy	Malignant neoplasm of cerebrum, except lobes and ventricles	Cancer of brain	ICD-10
1597	C73	Malignancy	Malignant neoplasm of thyroid gland	Thyroid cancer	ICD-10
1598	Z85.850	Malignancy	Personal history of malignant neoplasm of thyroid	Thyroid cancer	ICD-10
1599	C34.02	Malignancy	Malignant neoplasm of left main bronchus	Cancer of bronchus; lung	ICD-10
1600	Z85.1	Malignancy	Personal history of malignant neoplasm of trachea, bronchus and lung	Cancer of bronchus; lung	ICD-10
1601	D02.22	Malignancy	Carcinoma in situ of left bronchus and lung	Cancer of bronchus; lung	ICD-10
1602	C34.10	Malignancy	Malignant neoplasm of upper lobe, unspecified bronchus or lung	Cancer of bronchus; lung	ICD-10
1603	Z85.118	Malignancy	Personal history of other malignant neoplasm of bronchus and lung	Cancer of bronchus; lung	ICD-10
1604	C34.32	Malignancy	Malignant neoplasm of lower lobe, left bronchus or lung	Cancer of bronchus; lung	ICD-10
1605	C34.81	Malignancy	Malignant neoplasm of overlapping sites of right bronchus and lung	Cancer of bronchus; lung	ICD-10
1606	C34.11	Malignancy	Malignant neoplasm of upper lobe, right bronchus or lung	Cancer of bronchus; lung	ICD-10
1607	C34.3	Malignancy	Malignant neoplasm of lower lobe, bronchus or lung	Cancer of bronchus; lung	ICD-10
1608	C7A.090	Malignancy	Malignant carcinoid tumor of the bronchus and lung	Cancer of bronchus; lung	ICD-10
1609	C34.8	Malignancy	Malignant neoplasm of overlapping sites of bronchus and lung	Cancer of bronchus; lung	ICD-10
1610	C34.82	Malignancy	Malignant neoplasm of overlapping sites of left bronchus and lung	Cancer of bronchus; lung	ICD-10
1611	C34.2	Malignancy	Malignant neoplasm of middle lobe, bronchus or lung	Cancer of bronchus; lung	ICD-10
1612	D02.21	Malignancy	Carcinoma in situ of right bronchus and lung	Cancer of bronchus; lung	ICD-10
1613	Z85.11	Malignancy	Personal history of malignant neoplasm of bronchus and lung	Cancer of bronchus; lung	ICD-10
1614	C34.80	Malignancy	Malignant neoplasm of overlapping sites of unspecified bronchus and lung	Cancer of bronchus; lung	ICD-10
1615	C34.30	Malignancy	Malignant neoplasm of lower lobe, unspecified bronchus or lung	Cancer of bronchus; lung	ICD-10
1616	Z85.12	Malignancy	Personal history of malignant neoplasm of trachea	Cancer of bronchus; lung	ICD-10
1617	C34.1	Malignancy	Malignant neoplasm of upper lobe, bronchus or lung	Cancer of bronchus; lung	ICD-10
1618	C34.9	Malignancy	Malignant neoplasm of unspecified part of bronchus or lung	Cancer of bronchus; lung	ICD-10
1619	C34.31	Malignancy	Malignant neoplasm of lower lobe, right bronchus or lung	Cancer of bronchus; lung	ICD-10
1620	C34.00	Malignancy	Malignant neoplasm of unspecified main bronchus	Cancer of bronchus; lung	ICD-10
1621	C34.92	Malignancy	Malignant neoplasm of unspecified part of left bronchus or lung	Cancer of bronchus; lung	ICD-10
1622	D02.20	Malignancy	Carcinoma in situ of unspecified bronchus and lung	Cancer of bronchus; lung	ICD-10
1623	D02.2	Malignancy	Carcinoma in situ of bronchus and lung	Cancer of bronchus; lung	ICD-10
1624	C34.91	Malignancy	Malignant neoplasm of unspecified part of right bronchus or lung	Cancer of bronchus; lung	ICD-10
1625	C34.12	Malignancy	Malignant neoplasm of upper lobe, left bronchus or lung	Cancer of bronchus; lung	ICD-10
1626	Z85.110	Malignancy	Personal history of malignant carcinoid tumor of bronchus and lung	Cancer of bronchus; lung	ICD-10
1627	C34.01	Malignancy	Malignant neoplasm of right main bronchus	Cancer of bronchus; lung	ICD-10
1628	C34	Malignancy	Malignant neoplasm of bronchus and lung	Cancer of bronchus; lung	ICD-10
1629	C34.90	Malignancy	Malignant neoplasm of unspecified part of unspecified bronchus or lung	Cancer of bronchus; lung	ICD-10
1630	C33	Malignancy	Malignant neoplasm of trachea	Cancer of bronchus; lung	ICD-10
1631	C34.0	Malignancy	Malignant neoplasm of main bronchus	Cancer of bronchus; lung	ICD-10
1632	C11.8	Malignancy	Malignant neoplasm of overlapping sites of nasopharynx	Cancer of nasopharynx	ICD-10
1633	C11.3	Malignancy	Malignant neoplasm of anterior wall of nasopharynx	Cancer of nasopharynx	ICD-10
1634	C11.0	Malignancy	Malignant neoplasm of superior wall of nasopharynx	Cancer of nasopharynx	ICD-10
1635	C11	Malignancy	Malignant neoplasm of nasopharynx	Cancer of nasopharynx	ICD-10
1636	C11.1	Malignancy	Malignant neoplasm of posterior wall of nasopharynx	Cancer of nasopharynx	ICD-10
1637	C11.2	Malignancy	Malignant neoplasm of lateral wall of nasopharynx	Cancer of nasopharynx	ICD-10
1638	C11.9	Malignancy	Malignant neoplasm of nasopharynx, unspecified	Cancer of nasopharynx	ICD-10
1639	C92.Z0	Malignancy	Other myeloid leukemia not having achieved remission	Myeloid leukemia	ICD-10
1640	C92.32	Malignancy	Myeloid sarcoma, in relapse	Myeloid leukemia	ICD-10
1641	C92.2	Malignancy	Atypical chronic myeloid leukemia, BCR/ABL-negative	Myeloid leukemia	ICD-10
1642	C92.22	Malignancy	Atypical chronic myeloid leukemia, BCR/ABL-negative, in relapse	Myeloid leukemia	ICD-10
1643	C92.Z2	Malignancy	Other myeloid leukemia, in relapse	Myeloid leukemia	ICD-10
1644	C92.90	Malignancy	Myeloid leukemia, unspecified, not having achieved remission	Myeloid leukemia	ICD-10
1645	D46	Malignancy	Myelodysplastic syndromes	Myeloid leukemia	ICD-10
1646	C92.3	Malignancy	Myeloid sarcoma	Myeloid leukemia	ICD-10
1647	C92.20	Malignancy	Atypical chronic myeloid leukemia, BCR/ABL-negative, not having achieved remission	Myeloid leukemia	ICD-10
1648	C92.Z	Malignancy	Other myeloid leukemia	Myeloid leukemia	ICD-10
1649	C92.Z1	Malignancy	Other myeloid leukemia, in remission	Myeloid leukemia	ICD-10
1650	C92.92	Malignancy	Myeloid leukemia, unspecified in relapse	Myeloid leukemia	ICD-10
1651	C92.9	Malignancy	Myeloid leukemia, unspecified	Myeloid leukemia	ICD-10
1652	C92.31	Malignancy	Myeloid sarcoma, in remission	Myeloid leukemia	ICD-10
1653	C92.21	Malignancy	Atypical chronic myeloid leukemia, BCR/ABL-negative, in remission	Myeloid leukemia	ICD-10
1654	C92.30	Malignancy	Myeloid sarcoma, not having achieved remission	Myeloid leukemia	ICD-10
1655	C92	Malignancy	Myeloid leukemia	Myeloid leukemia	ICD-10
1656	C92.91	Malignancy	Myeloid leukemia, unspecified in remission	Myeloid leukemia	ICD-10
1657	C7B.04	Malignancy	Secondary carcinoid tumors of peritoneum	Secondary malignant neoplasm of digestive systems	ICD-10
1658	C78.5	Malignancy	Secondary malignant neoplasm of large intestine and rectum	Secondary malignant neoplasm of digestive systems	ICD-10
1659	C78.89	Malignancy	Secondary malignant neoplasm of other digestive organs	Secondary malignant neoplasm of digestive systems	ICD-10
1660	C78.6	Malignancy	Secondary malignant neoplasm of retroperitoneum and peritoneum	Secondary malignant neoplasm of digestive systems	ICD-10
1661	C78.80	Malignancy	Secondary malignant neoplasm of unspecified digestive organ	Secondary malignant neoplasm of digestive systems	ICD-10
1662	C78.8	Malignancy	Secondary malignant neoplasm of other and unspecified digestive organs	Secondary malignant neoplasm of digestive systems	ICD-10
1663	C78.4	Malignancy	Secondary malignant neoplasm of small intestine	Secondary malignant neoplasm of digestive systems	ICD-10
1664	C95.0	Malignancy	Acute leukemia of unspecified cell type	Leukemia	ICD-10
1665	Z85.6	Malignancy	Personal history of leukemia	Leukemia	ICD-10
1666	C94.30	Malignancy	Mast cell leukemia not having achieved remission	Leukemia	ICD-10
1667	C95	Malignancy	Leukemia of unspecified cell type	Leukemia	ICD-10
1668	C94.20	Malignancy	Acute megakaryoblastic leukemia not having achieved remission	Leukemia	ICD-10
1669	C94.31	Malignancy	Mast cell leukemia, in remission	Leukemia	ICD-10
1670	C91.42	Malignancy	Hairy cell leukemia, in relapse	Leukemia	ICD-10
1671	C94.80	Malignancy	Other specified leukemias not having achieved remission	Leukemia	ICD-10
1672	C94.22	Malignancy	Acute megakaryoblastic leukemia, in relapse	Leukemia	ICD-10
1673	C95.90	Malignancy	Leukemia, unspecified not having achieved remission	Leukemia	ICD-10
1674	C95.10	Malignancy	Chronic leukemia of unspecified cell type not having achieved remission	Leukemia	ICD-10
1675	C94.01	Malignancy	Acute erythroid leukemia, in remission	Leukemia	ICD-10
1676	C94.82	Malignancy	Other specified leukemias, in relapse	Leukemia	ICD-10
1677	C95.91	Malignancy	Leukemia, unspecified, in remission	Leukemia	ICD-10
1678	C95.02	Malignancy	Acute leukemia of unspecified cell type, in relapse	Leukemia	ICD-10
1679	C91.41	Malignancy	Hairy cell leukemia, in remission	Leukemia	ICD-10
1680	C94.02	Malignancy	Acute erythroid leukemia, in relapse	Leukemia	ICD-10
1681	C94.81	Malignancy	Other specified leukemias, in remission	Leukemia	ICD-10
1682	C91.40	Malignancy	Hairy cell leukemia not having achieved remission	Leukemia	ICD-10
1683	C94.00	Malignancy	Acute erythroid leukemia, not having achieved remission	Leukemia	ICD-10
1684	C95.9	Malignancy	Leukemia, unspecified	Leukemia	ICD-10
1685	C95.1	Malignancy	Chronic leukemia of unspecified cell type	Leukemia	ICD-10
1686	C94.21	Malignancy	Acute megakaryoblastic leukemia, in remission	Leukemia	ICD-10
1687	C95.92	Malignancy	Leukemia, unspecified, in relapse	Leukemia	ICD-10
1688	C95.12	Malignancy	Chronic leukemia of unspecified cell type, in relapse	Leukemia	ICD-10
1689	C95.00	Malignancy	Acute leukemia of unspecified cell type not having achieved remission	Leukemia	ICD-10
1690	C94.3	Malignancy	Mast cell leukemia	Leukemia	ICD-10
1691	C90.10	Malignancy	Plasma cell leukemia not having achieved remission	Leukemia	ICD-10
1692	C95.11	Malignancy	Chronic leukemia of unspecified cell type, in remission	Leukemia	ICD-10
1693	C94.2	Malignancy	Acute megakaryoblastic leukemia	Leukemia	ICD-10
1694	C91.4	Malignancy	Hairy cell leukemia	Leukemia	ICD-10
1695	C95.01	Malignancy	Acute leukemia of unspecified cell type, in remission	Leukemia	ICD-10
1696	C94.32	Malignancy	Mast cell leukemia, in relapse	Leukemia	ICD-10
1697	C94.0	Malignancy	Acute erythroid leukemia	Leukemia	ICD-10
1698	C90.11	Malignancy	Plasma cell leukemia in remission	Leukemia	ICD-10
1699	C90.1	Malignancy	Plasma cell leukemia	Leukemia	ICD-10
1700	C94.8	Malignancy	Other specified leukemias	Leukemia	ICD-10
1701	C90.12	Malignancy	Plasma cell leukemia in relapse	Leukemia	ICD-10
1702	C76.0	Malignancy	Malignant neoplasm of head, face and neck	Malignant neoplasm of head, face, and neck	ICD-10
1703	C7A.093	Malignancy	Malignant carcinoid tumor of the kidney	Cancer of kidney and renal pelvis	ICD-10
1704	C7A.0	Malignancy	Malignant carcinoid tumors	Cancer of kidney and renal pelvis	ICD-10
1705	C17.9	Malignancy	Malignant neoplasm of small intestine, unspecified	Malignant neoplasm of small intestine, including duodenum	ICD-10
1706	C7A.012	Malignancy	Malignant carcinoid tumor of the ileum	Malignant neoplasm of small intestine, including duodenum	ICD-10
1707	C17.1	Malignancy	Malignant neoplasm of jejunum	Malignant neoplasm of small intestine, including duodenum	ICD-10
1708	C17.2	Malignancy	Malignant neoplasm of ileum	Malignant neoplasm of small intestine, including duodenum	ICD-10
1709	C17.8	Malignancy	Malignant neoplasm of overlapping sites of small intestine	Malignant neoplasm of small intestine, including duodenum	ICD-10
1710	C17.0	Malignancy	Malignant neoplasm of duodenum	Malignant neoplasm of small intestine, including duodenum	ICD-10
1711	Z85.06	Malignancy	Personal history of malignant neoplasm of small intestine	Malignant neoplasm of small intestine, including duodenum	ICD-10
1712	C7A.019	Malignancy	Malignant carcinoid tumor of the small intestine, unspecified portion	Malignant neoplasm of small intestine, including duodenum	ICD-10
1713	Z85.060	Malignancy	Personal history of malignant carcinoid tumor of small intestine	Malignant neoplasm of small intestine, including duodenum	ICD-10
1714	D01.40	Malignancy	Carcinoma in situ of unspecified part of intestine	Malignant neoplasm of small intestine, including duodenum	ICD-10
1715	C7A.010	Malignancy	Malignant carcinoid tumor of the duodenum	Malignant neoplasm of small intestine, including duodenum	ICD-10
1716	D01.49	Malignancy	Carcinoma in situ of other parts of intestine	Malignant neoplasm of small intestine, including duodenum	ICD-10
1717	C7A.01	Malignancy	Malignant carcinoid tumors of the small intestine	Malignant neoplasm of small intestine, including duodenum	ICD-10
1718	D01.4	Malignancy	Carcinoma in situ of other and unspecified parts of intestine	Malignant neoplasm of small intestine, including duodenum	ICD-10
1719	Z85.068	Malignancy	Personal history of other malignant neoplasm of small intestine	Malignant neoplasm of small intestine, including duodenum	ICD-10
1720	C17.3	Malignancy	Meckel's diverticulum, malignant	Malignant neoplasm of small intestine, including duodenum	ICD-10
1721	C7A.011	Malignancy	Malignant carcinoid tumor of the jejunum	Malignant neoplasm of small intestine, including duodenum	ICD-10
1722	C17	Malignancy	Malignant neoplasm of small intestine	Malignant neoplasm of small intestine, including duodenum	ICD-10
1723	C15.3	Malignancy	Malignant neoplasm of upper third of esophagus	Cancer of esophagus	ICD-10
1724	C15.4	Malignancy	Malignant neoplasm of middle third of esophagus	Cancer of esophagus	ICD-10
1725	C15	Malignancy	Malignant neoplasm of esophagus	Cancer of esophagus	ICD-10
1726	C15.9	Malignancy	Malignant neoplasm of esophagus, unspecified	Cancer of esophagus	ICD-10
1727	C15.5	Malignancy	Malignant neoplasm of lower third of esophagus	Cancer of esophagus	ICD-10
1728	D00.1	Malignancy	Carcinoma in situ of esophagus	Cancer of esophagus	ICD-10
1729	C15.8	Malignancy	Malignant neoplasm of overlapping sites of esophagus	Cancer of esophagus	ICD-10
1730	Z85.01	Malignancy	Personal history of malignant neoplasm of esophagus	Cancer of esophagus	ICD-10
1731	C84.15	Malignancy	Sezary disease, nodes of inguinal region and lower limb	Non-Hodgkins lymphoma	ICD-10
1732	C85.24	Malignancy	Mediastinal (thymic) large B-cell lymphoma, lymph nodes of axilla and upper limb	Non-Hodgkins lymphoma	ICD-10
1733	C84.Z	Malignancy	Other mature T/NK-cell lymphomas	Non-Hodgkins lymphoma	ICD-10
1734	C82.58	Malignancy	Diffuse follicle center lymphoma, lymph nodes of multiple sites	Non-Hodgkins lymphoma	ICD-10
1735	C83.79	Malignancy	Burkitt lymphoma, extranodal and solid organ sites	Non-Hodgkins lymphoma	ICD-10
1736	C85.9	Malignancy	Non-Hodgkin lymphoma, unspecified	Non-Hodgkins lymphoma	ICD-10
1737	C85.15	Malignancy	Unspecified B-cell lymphoma, lymph nodes of inguinal region and lower limb	Non-Hodgkins lymphoma	ICD-10
1738	C83.1	Malignancy	Mantle cell lymphoma	Non-Hodgkins lymphoma	ICD-10
1739	C84.A	Malignancy	Cutaneous T-cell lymphoma, unspecified	Non-Hodgkins lymphoma	ICD-10
1740	C83.99	Malignancy	Non-follicular (diffuse) lymphoma, unspecified, extranodal and solid organ sites	Non-Hodgkins lymphoma	ICD-10
1741	C84.Z9	Malignancy	Other mature T/NK-cell lymphomas, extranodal and solid organ sites	Non-Hodgkins lymphoma	ICD-10
1742	C84.41	Malignancy	Peripheral T-cell lymphoma, not classified, lymph nodes of head, face, and neck	Non-Hodgkins lymphoma	ICD-10
1743	C83.14	Malignancy	Mantle cell lymphoma, lymph nodes of axilla and upper limb	Non-Hodgkins lymphoma	ICD-10
1744	C84.11	Malignancy	Sezary disease, lymph nodes of head, face, and neck	Non-Hodgkins lymphoma	ICD-10
1745	C84.Z8	Malignancy	Other mature T/NK-cell lymphomas, lymph nodes of multiple sites	Non-Hodgkins lymphoma	ICD-10
1746	C84.04	Malignancy	Mycosis fungoides, lymph nodes of axilla and upper limb	Non-Hodgkins lymphoma	ICD-10
1747	C84.44	Malignancy	Peripheral T-cell lymphoma, not classified, lymph nodes of axilla and upper limb	Non-Hodgkins lymphoma	ICD-10
1748	C84.96	Malignancy	Mature T/NK-cell lymphomas, unspecified, intrapelvic lymph nodes	Non-Hodgkins lymphoma	ICD-10
1749	C83.02	Malignancy	Small cell B-cell lymphoma, intrathoracic lymph nodes	Non-Hodgkins lymphoma	ICD-10
1750	C84.Z6	Malignancy	Other mature T/NK-cell lymphomas, intrapelvic lymph nodes	Non-Hodgkins lymphoma	ICD-10
1751	C84.4	Malignancy	Peripheral T-cell lymphoma, not classified	Non-Hodgkins lymphoma	ICD-10
1752	C86.2	Malignancy	Enteropathy-type (intestinal) T-cell lymphoma	Non-Hodgkins lymphoma	ICD-10
1753	C82.52	Malignancy	Diffuse follicle center lymphoma, intrathoracic lymph nodes	Non-Hodgkins lymphoma	ICD-10
1754	C84.03	Malignancy	Mycosis fungoides, intra-abdominal lymph nodes	Non-Hodgkins lymphoma	ICD-10
1755	C85.25	Malignancy	Mediastnl lg B-cell lymph, nodes of ing rgn and lower limb	Non-Hodgkins lymphoma	ICD-10
1756	C96.4	Malignancy	Sarcoma of dendritic cells (accessory cells)	Non-Hodgkins lymphoma	ICD-10
1757	C85.26	Malignancy	Mediastinal (thymic) large B-cell lymphoma, intrapelvic lymph nodes	Non-Hodgkins lymphoma	ICD-10
1758	C85.93	Malignancy	Non-Hodgkin lymphoma, unspecified, intra-abdominal lymph nodes	Non-Hodgkins lymphoma	ICD-10
1759	C85.11	Malignancy	Unspecified B-cell lymphoma, lymph nodes of head, face, and neck	Non-Hodgkins lymphoma	ICD-10
1760	C84.Z5	Malignancy	Other mature T/NK-cell lymphomas, lymph nodes of inguinal region and lower limb	Non-Hodgkins lymphoma	ICD-10
1761	C85.97	Malignancy	Non-Hodgkin lymphoma, unspecified, spleen	Non-Hodgkins lymphoma	ICD-10
1762	C82.53	Malignancy	Diffuse follicle center lymphoma, intra-abdominal lymph nodes	Non-Hodgkins lymphoma	ICD-10
1763	C85.1	Malignancy	Unspecified B-cell lymphoma	Non-Hodgkins lymphoma	ICD-10
1764	C86.6	Malignancy	Primary cutaneous CD30-positive T-cell proliferations	Non-Hodgkins lymphoma	ICD-10
1765	C84.95	Malignancy	Mature T/NK-cell lymphomas, unspecified, lymph nodes of inguinal region and lower limb	Non-Hodgkins lymphoma	ICD-10
1766	C85.29	Malignancy	Mediastinal (thymic) large B-cell lymphoma, extranodal and solid organ sites	Non-Hodgkins lymphoma	ICD-10
1767	C83.96	Malignancy	Non-follicular (diffuse) lymphoma, unspecified, intrapelvic lymph nodes	Non-Hodgkins lymphoma	ICD-10
1768	C83.84	Malignancy	Other non-follicular lymphoma, lymph nodes of axilla and upper limb	Non-Hodgkins lymphoma	ICD-10
1769	C83.09	Malignancy	Small cell B-cell lymphoma, extranodal and solid organ sites	Non-Hodgkins lymphoma	ICD-10
1770	C83.85	Malignancy	Other non-follicular lymphoma, lymph nodes of inguinal region and lower limb	Non-Hodgkins lymphoma	ICD-10
1771	C84.49	Malignancy	Peripheral T-cell lymphoma, not classified, extranodal and solid organ sites	Non-Hodgkins lymphoma	ICD-10
1772	C85.27	Malignancy	Mediastinal (thymic) large B-cell lymphoma, spleen	Non-Hodgkins lymphoma	ICD-10
1773	C84.0	Malignancy	Mycosis fungoides	Non-Hodgkins lymphoma	ICD-10
1774	C84.A9	Malignancy	Cutaneous T-cell lymphoma, unspecified, extranodal and solid organ sites	Non-Hodgkins lymphoma	ICD-10
1775	C83.81	Malignancy	Other non-follicular lymphoma, lymph nodes of head, face, and neck	Non-Hodgkins lymphoma	ICD-10
1776	C83.90	Malignancy	Non-follicular (diffuse) lymphoma, unspecified, unspecified site	Non-Hodgkins lymphoma	ICD-10
1777	C85.85	Malignancy	Other specified types of non-Hodgkin lymphoma, lymph nodes of inguinal region and lower limb	Non-Hodgkins lymphoma	ICD-10
1778	C96.9	Malignancy	Malignant neoplasm of lymphoid, hematopoietic and related tissue, unspecified	Non-Hodgkins lymphoma	ICD-10
1779	C84.A2	Malignancy	Cutaneous T-cell lymphoma, unspecified, intrathoracic lymph nodes	Non-Hodgkins lymphoma	ICD-10
1780	C84.00	Malignancy	Mycosis fungoides, unspecified site	Non-Hodgkins lymphoma	ICD-10
1781	C83.12	Malignancy	Mantle cell lymphoma, intrathoracic lymph nodes	Non-Hodgkins lymphoma	ICD-10
1782	C83.18	Malignancy	Mantle cell lymphoma, lymph nodes of multiple sites	Non-Hodgkins lymphoma	ICD-10
1783	C83.16	Malignancy	Mantle cell lymphoma, intrapelvic lymph nodes	Non-Hodgkins lymphoma	ICD-10
1784	C84.Z7	Malignancy	Other mature T/NK-cell lymphomas, spleen	Non-Hodgkins lymphoma	ICD-10
1785	C83.94	Malignancy	Non-follicular (diffuse) lymphoma, unspecified, lymph nodes of axilla and upper limb	Non-Hodgkins lymphoma	ICD-10
1786	C84.93	Malignancy	Mature T/NK-cell lymphomas, unspecified, intra-abdominal lymph nodes	Non-Hodgkins lymphoma	ICD-10
1787	C84.Z3	Malignancy	Other mature T/NK-cell lymphomas, intra-abdominal lymph nodes	Non-Hodgkins lymphoma	ICD-10
1788	C85.83	Malignancy	Other specified types of non-Hodgkin lymphoma, intra-abdominal lymph nodes	Non-Hodgkins lymphoma	ICD-10
1789	C83.95	Malignancy	Non-follicular (diffuse) lymphoma, unspecified, lymph nodes of inguinal region and lower limb	Non-Hodgkins lymphoma	ICD-10
1790	C83.93	Malignancy	Non-follicular (diffuse) lymphoma, unspecified, intra-abdominal lymph nodes	Non-Hodgkins lymphoma	ICD-10
1791	C85.19	Malignancy	Unspecified B-cell lymphoma, extranodal and solid organ sites	Non-Hodgkins lymphoma	ICD-10
1792	C83.86	Malignancy	Other non-follicular lymphoma, intrapelvic lymph nodes	Non-Hodgkins lymphoma	ICD-10
1793	C85.23	Malignancy	Mediastinal (thymic) large B-cell lymphoma, intra-abdominal lymph nodes	Non-Hodgkins lymphoma	ICD-10
1794	C85.22	Malignancy	Mediastinal (thymic) large B-cell lymphoma, intrathoracic lymph nodes	Non-Hodgkins lymphoma	ICD-10
1795	C83.91	Malignancy	Non-follicular (diffuse) lymphoma, unspecified, lymph nodes of head, face, and neck	Non-Hodgkins lymphoma	ICD-10
1796	C96.Z	Malignancy	Other specified malignant neoplasms of lymphoid, hematopoietic and related tissue	Non-Hodgkins lymphoma	ICD-10
1797	C84.A4	Malignancy	Cutaneous T-cell lymphoma, unspecified, lymph nodes of axilla and upper limb	Non-Hodgkins lymphoma	ICD-10
1798	C83.80	Malignancy	Other non-follicular lymphoma, unspecified site	Non-Hodgkins lymphoma	ICD-10
1799	C86.0	Malignancy	Extranodal NK/T-cell lymphoma, nasal type	Non-Hodgkins lymphoma	ICD-10
1800	C83.72	Malignancy	Burkitt lymphoma, intrathoracic lymph nodes	Non-Hodgkins lymphoma	ICD-10
1801	C84.43	Malignancy	Peripheral T-cell lymphoma, not classified, intra-abdominal lymph nodes	Non-Hodgkins lymphoma	ICD-10
1802	C85.12	Malignancy	Unspecified B-cell lymphoma, intrathoracic lymph nodes	Non-Hodgkins lymphoma	ICD-10
1803	C84.06	Malignancy	Mycosis fungoides, intrapelvic lymph nodes	Non-Hodgkins lymphoma	ICD-10
1804	C85.28	Malignancy	Mediastinal (thymic) large B-cell lymphoma, lymph nodes of multiple sites	Non-Hodgkins lymphoma	ICD-10
1805	C85.2	Malignancy	Mediastinal (thymic) large B-cell lymphoma	Non-Hodgkins lymphoma	ICD-10
1806	C84.91	Malignancy	Mature T/NK-cell lymphomas, unspecified, lymph nodes of head, face, and neck	Non-Hodgkins lymphoma	ICD-10
1807	C85.88	Malignancy	Other specified types of non-Hodgkin lymphoma, lymph nodes of multiple sites	Non-Hodgkins lymphoma	ICD-10
1808	C84.42	Malignancy	Peripheral T-cell lymphoma, not classified, intrathoracic lymph nodes	Non-Hodgkins lymphoma	ICD-10
1809	C82.5	Malignancy	Diffuse follicle center lymphoma	Non-Hodgkins lymphoma	ICD-10
1810	C85.14	Malignancy	Unspecified B-cell lymphoma, lymph nodes of axilla and upper limb	Non-Hodgkins lymphoma	ICD-10
1811	C84.05	Malignancy	Mycosis fungoides, lymph nodes of inguinal region and lower limb	Non-Hodgkins lymphoma	ICD-10
1812	C83.77	Malignancy	Burkitt lymphoma, spleen	Non-Hodgkins lymphoma	ICD-10
1813	C86.3	Malignancy	Subcutaneous panniculitis-like T-cell lymphoma	Non-Hodgkins lymphoma	ICD-10
1814	C85.81	Malignancy	Other specified types of non-Hodgkin lymphoma, lymph nodes of head, face, and neck	Non-Hodgkins lymphoma	ICD-10
1815	C83.8	Malignancy	Other non-follicular lymphoma	Non-Hodgkins lymphoma	ICD-10
1816	C86.4	Malignancy	Blastic NK-cell lymphoma	Non-Hodgkins lymphoma	ICD-10
1817	C85.10	Malignancy	Unspecified B-cell lymphoma, unspecified site	Non-Hodgkins lymphoma	ICD-10
1818	C88.4	Malignancy	Extranodal marginal zone B-cell lymphoma of mucosa-associated lymphoid tissue [MALT-lymphoma]	Non-Hodgkins lymphoma	ICD-10
1819	C85.84	Malignancy	Other specified types of non-Hodgkin lymphoma, lymph nodes of axilla and upper limb	Non-Hodgkins lymphoma	ICD-10
1820	C85.98	Malignancy	Non-Hodgkin lymphoma, unspecified, lymph nodes of multiple sites	Non-Hodgkins lymphoma	ICD-10
1821	C83.73	Malignancy	Burkitt lymphoma, intra-abdominal lymph nodes	Non-Hodgkins lymphoma	ICD-10
1822	C85.87	Malignancy	Other specified types of non-Hodgkin lymphoma, spleen	Non-Hodgkins lymphoma	ICD-10
1823	C83.70	Malignancy	Burkitt lymphoma, unspecified site	Non-Hodgkins lymphoma	ICD-10
1824	C84.99	Malignancy	Mature T/NK-cell lymphomas, unspecified, extranodal and solid organ sites	Non-Hodgkins lymphoma	ICD-10
1825	C85.80	Malignancy	Other specified types of non-Hodgkin lymphoma, unspecified site	Non-Hodgkins lymphoma	ICD-10
1826	C84.46	Malignancy	Peripheral T-cell lymphoma, not classified, intrapelvic lymph nodes	Non-Hodgkins lymphoma	ICD-10
1827	C83.7	Malignancy	Burkitt lymphoma	Non-Hodgkins lymphoma	ICD-10
1828	C83.71	Malignancy	Burkitt lymphoma, lymph nodes of head, face, and neck	Non-Hodgkins lymphoma	ICD-10
1829	C83.03	Malignancy	Small cell B-cell lymphoma, intra-abdominal lymph nodes	Non-Hodgkins lymphoma	ICD-10
1830	C85.92	Malignancy	Non-Hodgkin lymphoma, unspecified, intrathoracic lymph nodes	Non-Hodgkins lymphoma	ICD-10
1831	C84.19	Malignancy	Sezary disease, extranodal and solid organ sites	Non-Hodgkins lymphoma	ICD-10
1832	C84.10	Malignancy	Sezary disease, unspecified site	Non-Hodgkins lymphoma	ICD-10
1833	C85.94	Malignancy	Non-Hodgkin lymphoma, unspecified, lymph nodes of axilla and upper limb	Non-Hodgkins lymphoma	ICD-10
1834	C83.15	Malignancy	Mantle cell lymphoma, lymph nodes of inguinal region and lower limb	Non-Hodgkins lymphoma	ICD-10
1835	C84.Z0	Malignancy	Other mature T/NK-cell lymphomas, unspecified site	Non-Hodgkins lymphoma	ICD-10
1836	C84.90	Malignancy	Mature T/NK-cell lymphomas, unspecified, unspecified site	Non-Hodgkins lymphoma	ICD-10
1837	C86	Malignancy	Other specified types of T/NK-cell lymphoma	Non-Hodgkins lymphoma	ICD-10
1838	C84.A8	Malignancy	Cutaneous T-cell lymphoma, unspecified, lymph nodes of multiple sites	Non-Hodgkins lymphoma	ICD-10
1839	C82.54	Malignancy	Diffuse follicle center lymphoma, lymph nodes of axilla and upper limb	Non-Hodgkins lymphoma	ICD-10
1840	C83.74	Malignancy	Burkitt lymphoma, lymph nodes of axilla and upper limb	Non-Hodgkins lymphoma	ICD-10
1841	C84.45	Malignancy	Peripheral T-cell lymphoma, not classified, lymph nodes of inguinal region and lower limb	Non-Hodgkins lymphoma	ICD-10
1842	C83.06	Malignancy	Small cell B-cell lymphoma, intrapelvic lymph nodes	Non-Hodgkins lymphoma	ICD-10
1843	C85.89	Malignancy	Other specified types of non-Hodgkin lymphoma, extranodal and solid organ sites	Non-Hodgkins lymphoma	ICD-10
1844	C84.A6	Malignancy	Cutaneous T-cell lymphoma, unspecified, intrapelvic lymph nodes	Non-Hodgkins lymphoma	ICD-10
1845	C84.18	Malignancy	Sezary disease, lymph nodes of multiple sites	Non-Hodgkins lymphoma	ICD-10
1846	C91.A	Malignancy	Mature B-cell leukemia Burkitt-type	Non-Hodgkins lymphoma	ICD-10
1847	C83.97	Malignancy	Non-follicular (diffuse) lymphoma, unspecified, spleen	Non-Hodgkins lymphoma	ICD-10
1848	C84.09	Malignancy	Mycosis fungoides, extranodal and solid organ sites	Non-Hodgkins lymphoma	ICD-10
1849	C83.5	Malignancy	Lymphoblastic (diffuse) lymphoma	Non-Hodgkins lymphoma	ICD-10
1850	C85.86	Malignancy	Other specified types of non-Hodgkin lymphoma, intrapelvic lymph nodes	Non-Hodgkins lymphoma	ICD-10
1851	C83.04	Malignancy	Small cell B-cell lymphoma, lymph nodes of axilla and upper limb	Non-Hodgkins lymphoma	ICD-10
1852	C85.16	Malignancy	Unspecified B-cell lymphoma, intrapelvic lymph nodes	Non-Hodgkins lymphoma	ICD-10
1853	C84.92	Malignancy	Mature T/NK-cell lymphomas, unspecified, intrathoracic lymph nodes	Non-Hodgkins lymphoma	ICD-10
1854	C84.02	Malignancy	Mycosis fungoides, intrathoracic lymph nodes	Non-Hodgkins lymphoma	ICD-10
1855	C82.57	Malignancy	Diffuse follicle center lymphoma, spleen	Non-Hodgkins lymphoma	ICD-10
1856	C85.91	Malignancy	Non-Hodgkin lymphoma, unspecified, lymph nodes of head, face, and neck	Non-Hodgkins lymphoma	ICD-10
1857	C84.A0	Malignancy	Cutaneous T-cell lymphoma, unspecified, unspecified site	Non-Hodgkins lymphoma	ICD-10
1858	C82.59	Malignancy	Diffuse follicle center lymphoma, extranodal and solid organ sites	Non-Hodgkins lymphoma	ICD-10
1859	C83.19	Malignancy	Mantle cell lymphoma, extranodal and solid organ sites	Non-Hodgkins lymphoma	ICD-10
1860	C85.21	Malignancy	Mediastinal (thymic) large B-cell lymphoma, lymph nodes of head, face, and neck	Non-Hodgkins lymphoma	ICD-10
1861	C85.17	Malignancy	Unspecified B-cell lymphoma, spleen	Non-Hodgkins lymphoma	ICD-10
1862	C82.50	Malignancy	Diffuse follicle center lymphoma, unspecified site	Non-Hodgkins lymphoma	ICD-10
1863	C83.01	Malignancy	Small cell B-cell lymphoma, lymph nodes of head, face, and neck	Non-Hodgkins lymphoma	ICD-10
1864	C84.13	Malignancy	Sézary disease, intra-abdominal lymph nodes	Non-Hodgkins lymphoma	ICD-10
1865	C84.A5	Malignancy	Cutaneous T-cell lymphoma, unspecified, lymph nodes of inguinal region and lower limb	Non-Hodgkins lymphoma	ICD-10
1866	C84	Malignancy	Mature T/NK-cell lymphomas	Non-Hodgkins lymphoma	ICD-10
1867	C85.96	Malignancy	Non-Hodgkin lymphoma, unspecified, intrapelvic lymph nodes	Non-Hodgkins lymphoma	ICD-10
1868	C83.78	Malignancy	Burkitt lymphoma, lymph nodes of multiple sites	Non-Hodgkins lymphoma	ICD-10
1869	C83.83	Malignancy	Other non-follicular lymphoma, intra-abdominal lymph nodes	Non-Hodgkins lymphoma	ICD-10
1870	C82.51	Malignancy	Diffuse follicle center lymphoma, lymph nodes of head, face, and neck	Non-Hodgkins lymphoma	ICD-10
1871	C84.48	Malignancy	Peripheral T-cell lymphoma, not classified, lymph nodes of multiple sites	Non-Hodgkins lymphoma	ICD-10
1872	C84.16	Malignancy	Sézary disease, intrapelvic lymph nodes	Non-Hodgkins lymphoma	ICD-10
1873	C86.1	Malignancy	Hepatosplenic T-cell lymphoma	Non-Hodgkins lymphoma	ICD-10
1874	C84.98	Malignancy	Mature T/NK-cell lymphomas, unspecified, lymph nodes of multiple sites	Non-Hodgkins lymphoma	ICD-10
1875	C84.47	Malignancy	Peripheral T-cell lymphoma, not classified, spleen	Non-Hodgkins lymphoma	ICD-10
1876	C84.Z1	Malignancy	Other mature T/NK-cell lymphomas, lymph nodes of head, face, and neck	Non-Hodgkins lymphoma	ICD-10
1877	C85	Malignancy	Other specified and unspecified types of non-Hodgkin lymphoma	Non-Hodgkins lymphoma	ICD-10
1878	C83.75	Malignancy	Burkitt lymphoma, lymph nodes of inguinal region and lower limb	Non-Hodgkins lymphoma	ICD-10
1879	C85.82	Malignancy	Other specified types of non-Hodgkin lymphoma, intrathoracic lymph nodes	Non-Hodgkins lymphoma	ICD-10
1880	C84.Z2	Malignancy	Other mature T/NK-cell lymphomas, intrathoracic lymph nodes	Non-Hodgkins lymphoma	ICD-10
1881	C83.0	Malignancy	Small cell B-cell lymphoma	Non-Hodgkins lymphoma	ICD-10
1882	C85.8	Malignancy	Other specified types of non-Hodgkin lymphoma	Non-Hodgkins lymphoma	ICD-10
1883	C84.A3	Malignancy	Cutaneous T-cell lymphoma, unspecified, intra-abdominal lymph nodes	Non-Hodgkins lymphoma	ICD-10
1884	C85.99	Malignancy	Non-Hodgkin lymphoma, unspecified, extranodal and solid organ sites	Non-Hodgkins lymphoma	ICD-10
1885	Z85.72	Malignancy	Personal history of non-Hodgkin lymphomas	Non-Hodgkins lymphoma	ICD-10
1886	C84.40	Malignancy	Peripheral T-cell lymphoma, not classified, unspecified site	Non-Hodgkins lymphoma	ICD-10
1887	C83.76	Malignancy	Burkitt lymphoma, intrapelvic lymph nodes	Non-Hodgkins lymphoma	ICD-10
1888	C85.90	Malignancy	Non-Hodgkin lymphoma, unspecified, unspecified site	Non-Hodgkins lymphoma	ICD-10
1889	C83.05	Malignancy	Small cell B-cell lymphoma, lymph nodes of inguinal region and lower limb	Non-Hodgkins lymphoma	ICD-10
1890	C83.11	Malignancy	Mantle cell lymphoma, lymph nodes of head, face, and neck	Non-Hodgkins lymphoma	ICD-10
1891	C83.92	Malignancy	Non-follicular (diffuse) lymphoma, unspecified, intrathoracic lymph nodes	Non-Hodgkins lymphoma	ICD-10
1892	C84.Z4	Malignancy	Other mature T/NK-cell lymphomas, lymph nodes of axilla and upper limb	Non-Hodgkins lymphoma	ICD-10
1893	C85.18	Malignancy	Unspecified B-cell lymphoma, lymph nodes of multiple sites	Non-Hodgkins lymphoma	ICD-10
1894	C83.00	Malignancy	Small cell B-cell lymphoma, unspecified site	Non-Hodgkins lymphoma	ICD-10
1895	C83.87	Malignancy	Other non-follicular lymphoma, spleen	Non-Hodgkins lymphoma	ICD-10
1896	C83.17	Malignancy	Mantle cell lymphoma, spleen	Non-Hodgkins lymphoma	ICD-10
1897	C84.A7	Malignancy	Cutaneous T-cell lymphoma, unspecified, spleen	Non-Hodgkins lymphoma	ICD-10
1898	C85.95	Malignancy	Non-Hodgkin lymphoma, unspecified, lymph nodes of inguinal region and lower limb	Non-Hodgkins lymphoma	ICD-10
1899	C84.97	Malignancy	Mature T/NK-cell lymphomas, unspecified, spleen	Non-Hodgkins lymphoma	ICD-10
1900	C84.01	Malignancy	Mycosis fungoides, lymph nodes of head, face, and neck	Non-Hodgkins lymphoma	ICD-10
1901	C85.13	Malignancy	Unspecified B-cell lymphoma, intra-abdominal lymph nodes	Non-Hodgkins lymphoma	ICD-10
1902	C83.82	Malignancy	Other non-follicular lymphoma, intrathoracic lymph nodes	Non-Hodgkins lymphoma	ICD-10
1903	C85.20	Malignancy	Mediastinal (thymic) large B-cell lymphoma, unspecified site	Non-Hodgkins lymphoma	ICD-10
1904	C82.55	Malignancy	Diffuse follicle center lymphoma, lymph nodes of inguinal region and lower limb	Non-Hodgkins lymphoma	ICD-10
1905	C84.07	Malignancy	Mycosis fungoides, spleen	Non-Hodgkins lymphoma	ICD-10
1906	C82.56	Malignancy	Diffuse follicle center lymphoma, intrapelvic lymph nodes	Non-Hodgkins lymphoma	ICD-10
1907	C84.12	Malignancy	Sezary disease, intrathoracic lymph nodes	Non-Hodgkins lymphoma	ICD-10
1908	C84.9	Malignancy	Mature T/NK-cell lymphomas, unspecified	Non-Hodgkins lymphoma	ICD-10
1909	C84.08	Malignancy	Mycosis fungoides, lymph nodes of multiple sites	Non-Hodgkins lymphoma	ICD-10
1910	C86.5	Malignancy	Angioimmunoblastic T-cell lymphoma	Non-Hodgkins lymphoma	ICD-10
1911	C84.14	Malignancy	Sézary disease, lymph nodes of axilla and upper limb	Non-Hodgkins lymphoma	ICD-10
1912	C83.10	Malignancy	Mantle cell lymphoma, unspecified site	Non-Hodgkins lymphoma	ICD-10
1913	C84.1	Malignancy	Sézary disease	Non-Hodgkins lymphoma	ICD-10
1914	C84.A1	Malignancy	Cutaneous T-cell lymphoma, unspecified lymph nodes of head, face, and neck	Non-Hodgkins lymphoma	ICD-10
1915	C84.17	Malignancy	Sezary disease, spleen	Non-Hodgkins lymphoma	ICD-10
1916	C83.13	Malignancy	Mantle cell lymphoma, intra-abdominal lymph nodes	Non-Hodgkins lymphoma	ICD-10
1917	C83.07	Malignancy	Small cell B-cell lymphoma, spleen	Non-Hodgkins lymphoma	ICD-10
1918	C84.94	Malignancy	Mature T/NK-cell lymphomas, unspecified, lymph nodes of axilla and upper limb	Non-Hodgkins lymphoma	ICD-10
1919	C82.1	Malignancy	Follicular lymphoma grade II	Non-Hodgkins lymphoma	ICD-10
1920	C83.89	Malignancy	Other non-follicular lymphoma, extranodal and solid organ sites	Non-Hodgkins lymphoma	ICD-10
1921	D07.3	Malignancy	Carcinoma in situ of other and unspecified female genital organs	Cancer of other female genital organs (excluding uterus and ovary)	ICD-10
1922	D07.2	Malignancy	Carcinoma in situ of vagina	Cancer of other female genital organs (excluding uterus and ovary)	ICD-10
1923	D39.0	Malignancy	Neoplasm of uncertain behavior of uterus	Cancer of other female genital organs (excluding uterus and ovary)	ICD-10
1924	D07.39	Malignancy	Carcinoma in situ of other female genital organs	Cancer of other female genital organs (excluding uterus and ovary)	ICD-10
1925	N90.3	Malignancy	Dysplasia of vulva, unspecified	Cancer of other female genital organs (excluding uterus and ovary)	ICD-10
1926	D39.8	Malignancy	Neoplasm of uncertain behavior of other specified female genital organs	Cancer of other female genital organs (excluding uterus and ovary)	ICD-10
1927	D07.1	Malignancy	Carcinoma in situ of vulva	Cancer of other female genital organs (excluding uterus and ovary)	ICD-10
1928	C51.1	Malignancy	Malignant neoplasm of labium minus	Cancer of other female genital organs (excluding uterus and ovary)	ICD-10
1929	D39.2	Malignancy	Neoplasm of uncertain behavior of placenta	Cancer of other female genital organs (excluding uterus and ovary)	ICD-10
1930	D07.30	Malignancy	Carcinoma in situ of unspecified female genital organs	Cancer of other female genital organs (excluding uterus and ovary)	ICD-10
1931	C51.9	Malignancy	Malignant neoplasm of vulva, unspecified	Cancer of other female genital organs (excluding uterus and ovary)	ICD-10
1932	D39.9	Malignancy	Neoplasm of uncertain behavior of female genital organ, unspecified	Cancer of other female genital organs (excluding uterus and ovary)	ICD-10
1933	C51.2	Malignancy	Malignant neoplasm of clitoris	Cancer of other female genital organs (excluding uterus and ovary)	ICD-10
1934	C51.0	Malignancy	Malignant neoplasm of labium majus	Cancer of other female genital organs (excluding uterus and ovary)	ICD-10
1935	C52	Malignancy	Malignant neoplasm of vagina	Cancer of other female genital organs (excluding uterus and ovary)	ICD-10
1936	D39	Malignancy	Neoplasm of uncertain behavior of female genital organs	Cancer of other female genital organs (excluding uterus and ovary)	ICD-10
1937	C51	Malignancy	Malignant neoplasm of vulva	Cancer of other female genital organs (excluding uterus and ovary)	ICD-10
1938	C65.9	Malignancy	Malignant neoplasm of unspecified renal pelvis	Malignant neoplasm of renal pelvis	ICD-10
1939	C65	Malignancy	Malignant neoplasm of renal pelvis	Malignant neoplasm of renal pelvis	ICD-10
1940	C65.2	Malignancy	Malignant neoplasm of left renal pelvis	Malignant neoplasm of renal pelvis	ICD-10
1941	Z85.53	Malignancy	Personal history of malignant neoplasm of renal pelvis	Malignant neoplasm of renal pelvis	ICD-10
1942	C65.1	Malignancy	Malignant neoplasm of right renal pelvis	Malignant neoplasm of renal pelvis	ICD-10
1943	C38.0	Malignancy	Malignant neoplasm of heart	Cancer of intrathoracic organs	ICD-10
1944	C38.3	Malignancy	Malignant neoplasm of mediastinum, part unspecified	Cancer of intrathoracic organs	ICD-10
1945	C38.2	Malignancy	Malignant neoplasm of posterior mediastinum	Cancer of intrathoracic organs	ICD-10
1946	C38.8	Malignancy	Malignant neoplasm of overlapping sites of heart, mediastinum and pleura	Cancer of intrathoracic organs	ICD-10
1947	C76.1	Malignancy	Malignant neoplasm of thorax	Cancer of intrathoracic organs	ICD-10
1948	C37	Malignancy	Malignant neoplasm of thymus	Cancer of intrathoracic organs	ICD-10
1949	C38.1	Malignancy	Malignant neoplasm of anterior mediastinum	Cancer of intrathoracic organs	ICD-10
1950	C45.2	Malignancy	Mesothelioma of pericardium	Cancer of intrathoracic organs	ICD-10
1951	C83.51	Malignancy	Lymphoblastic (diffuse) lymphoma, lymph nodes of head, face, and neck	Lymphosarcoma	ICD-10
1952	C83.57	Malignancy	Lymphoblastic (diffuse) lymphoma, spleen	Lymphosarcoma	ICD-10
1953	C83.52	Malignancy	Lymphoblastic (diffuse) lymphoma, intrathoracic lymph nodes	Lymphosarcoma	ICD-10
1954	C83.53	Malignancy	Lymphoblastic (diffuse) lymphoma, intra-abdominal lymph nodes	Lymphosarcoma	ICD-10
1955	C83.59	Malignancy	Lymphoblastic (diffuse) lymphoma, extranodal and solid organ sites	Lymphosarcoma	ICD-10
1956	C83.56	Malignancy	Lymphoblastic (diffuse) lymphoma, intrapelvic lymph nodes	Lymphosarcoma	ICD-10
1957	C83.54	Malignancy	Lymphoblastic (diffuse) lymphoma, lymph nodes of axilla and upper limb	Lymphosarcoma	ICD-10
1958	C83.55	Malignancy	Lymphoblastic (diffuse) lymphoma, lymph nodes of inguinal region and lower limb	Lymphosarcoma	ICD-10
1959	C83.58	Malignancy	Lymphoblastic (diffuse) lymphoma, lymph nodes of multiple sites	Lymphosarcoma	ICD-10
1960	C83.50	Malignancy	Lymphoblastic (diffuse) lymphoma, unspecified site	Lymphosarcoma	ICD-10
1961	C43.31	Malignancy	Malignant melanoma of nose	Melanomas of skin	ICD-10
1962	D03.5	Malignancy	Melanoma in situ of trunk	Melanomas of skin	ICD-10
1963	C43.8	Malignancy	Malignant melanoma of overlapping sites of skin	Melanomas of skin	ICD-10
1964	C43.21	Malignancy	Malignant melanoma of right ear and external auricular canal	Melanomas of skin	ICD-10
1965	C43.71	Malignancy	Malignant melanoma of right lower limb, including hip	Melanomas of skin	ICD-10
1966	D03.1	Malignancy	Melanoma in situ of eyelid, including canthus	Melanomas of skin	ICD-10
1967	D03.61	Malignancy	Melanoma in situ of right upper limb, including shoulder	Melanomas of skin	ICD-10
1968	C43.30	Malignancy	Malignant melanoma of unspecified part of face	Melanomas of skin	ICD-10
1969	D03.30	Malignancy	Melanoma in situ of unspecified part of face	Melanomas of skin	ICD-10
1970	D03.10	Malignancy	Melanoma in situ of unspecified eyelid, including canthus	Melanomas of skin	ICD-10
1971	C43	Malignancy	Malignant melanoma of skin	Melanomas of skin	ICD-10
1972	D03.70	Malignancy	Melanoma in situ of unspecified lower limb, including hip	Melanomas of skin	ICD-10
1973	D03.52	Malignancy	Melanoma in situ of breast (skin) (soft tissue)	Melanomas of skin	ICD-10
1974	D03.3	Malignancy	Melanoma in situ of other and unspecified parts of face	Melanomas of skin	ICD-10
1975	C43.2	Malignancy	Malignant melanoma of ear and external auricular canal	Melanomas of skin	ICD-10
1976	C43.61	Malignancy	Malignant melanoma of right upper limb, including shoulder	Melanomas of skin	ICD-10
1977	D03.0	Malignancy	Melanoma in situ of lip	Melanomas of skin	ICD-10
1978	D03.9	Malignancy	Melanoma in situ, unspecified	Melanomas of skin	ICD-10
1979	D03.20	Malignancy	Melanoma in situ of unspecified ear and external auricular canal	Melanomas of skin	ICD-10
1980	C43.7	Malignancy	Malignant melanoma of lower limb, including hip	Melanomas of skin	ICD-10
1981	D03.12	Malignancy	Melanoma in situ of left eyelid, including canthus	Melanomas of skin	ICD-10
1982	C43.60	Malignancy	Malignant melanoma of unspecified upper limb, including shoulder	Melanomas of skin	ICD-10
1983	C43.59	Malignancy	Malignant melanoma of other part of trunk	Melanomas of skin	ICD-10
1984	D03.72	Malignancy	Melanoma in situ of left lower limb, including hip	Melanomas of skin	ICD-10
1985	D03.7	Malignancy	Melanoma in situ of lower limb, including hip	Melanomas of skin	ICD-10
1986	C43.72	Malignancy	Malignant melanoma of left lower limb, including hip	Melanomas of skin	ICD-10
1987	D03.11	Malignancy	Melanoma in situ of right eyelid, including canthus	Melanomas of skin	ICD-10
1988	C43.52	Malignancy	Malignant melanoma of skin of breast	Melanomas of skin	ICD-10
1989	C43.3	Malignancy	Malignant melanoma of other and unspecified parts of face	Melanomas of skin	ICD-10
1990	D03.6	Malignancy	Melanoma in situ of upper limb, including shoulder	Melanomas of skin	ICD-10
1991	D03.8	Malignancy	Melanoma in situ of other sites	Melanomas of skin	ICD-10
1992	C43.39	Malignancy	Malignant melanoma of other parts of face	Melanomas of skin	ICD-10
1993	C43.51	Malignancy	Malignant melanoma of anal skin	Melanomas of skin	ICD-10
1994	C43.22	Malignancy	Malignant melanoma of left ear and external auricular canal	Melanomas of skin	ICD-10
1995	D03.62	Malignancy	Melanoma in situ of left upper limb, including shoulder	Melanomas of skin	ICD-10
1996	D03.21	Malignancy	Melanoma in situ of right ear and external auricular canal	Melanomas of skin	ICD-10
1997	C43.70	Malignancy	Malignant melanoma of unspecified lower limb, including hip	Melanomas of skin	ICD-10
1998	C43.20	Malignancy	Malignant melanoma of unspecified ear and external auricular canal	Melanomas of skin	ICD-10
[truncated: 781 more rows]

## Sheet: S2 Table
Supplemental Table 2. Transcripts, genes and variants used for CHIP calling
Gene name	Reported mutations used for variant calling	Transcript
ASXL1	Frameshift/nonsense/splice-site in exon 12-13	NM_015338
ASXL2	Frameshift/nonsense/splice-site in exon 12-13	NM_018263
BCOR	Frameshift/nonsense/splice-site	NM_001123385
BCORL1	Frameshift/nonsense/splice-site	NM_021946
BRAF	G464E, G464V, G466E, G466V, G469R, G469E, G469A, G469V, V471F, V472S, L485W, N581S, I582M, I592M, I592V, D594N, D594G, D594V, D594E, F595L, F595S, G596R, L597V, L597S, L597Q, L597R, A598V, V600M, V600L, V600K, V600R, V600E, V600A, V600G, V600D, K601E, K601N, R603*, W604R, W604G, S605G, S605F, S605N, G606E, G606A, G606V, H608R, H608L, G615R, S616P, S616F, L618S, L618W	NM_004333
BRCC3	Frameshift/nonsense/splice-site	NM_024332
CBL	RING finger missense p.381-421	NM_005188
CBLB	RING finger missense p.372-412	NM_170662
CEBPA	Frameshift/nonsense/splice-site	NM_004364
CREBBP	Frameshift/nonsense/splice-site, D1435E, R1446L, R1446H, R1446C, Y1450C, P1476R, Y1482H, H1487Y, W1502C, Y1503D, Y1503H, Y1503F, S1680del	NM_004380
CTCF	Frameshift/nonsense, R377C, R377H, P378A, P378L	NM_006565
CUX1	Frameshift/nonsense	NM_181552
DNMT3A	Frameshift/nonsense/splice-site, F290I, F290C, V296M, P307S, P307R, R326H, R326L, R326C, R326S, G332R, G332E, V339A, V339M, V339G, L344Q, L344P, R366P, R366H, R366G, A368T, A368V, R379H, R379C, I407T, I407N, I407S, F414L, F414S, F414C, A462V, K468R, C497G, C497Y, Q527H, Q527P, Y533C, S535F, C537G, C537R, G543A, G543S, G543C, L547H, L547P, L547F, M548I, M548K, G550R, W581R, W581G, W581C, R604Q, R6…	NM_022552
EED	Frameshift/nonsense/splice-site, L240Q, I363M	NM_003797
EP300	Frameshift/nonsense/splice_site, VF1148_1149del, D1399N, D1399Y, P1452L, Y1467N, Y1467H, Y1467C, R1627W, A1629V	NM_001429
ETNK1	N244S, N244T, N244K	NM_018638
ETV6	Frameshift/nonsense/splice-site	NM_001987
EZH2	Frameshift/nonsense/splice-site, Q62R, N102S, F145S, F145C, F145Y, F145L, G159R, E164D, R202Q, K238E, Y244K, R283Q, H292R, P488S, R497Q, R561H, T568I, K629E, Y641N, Y641H, Y641S, Y641C, Y641F, D659Y, D659G, V674M, A677G, A677V, R679C, R679H, R685C, R685H, A687V, N688I, N688K, H689Y, S690P, I708V, I708T, I708M, E720K, E740K	NM_001203247
FLT3	V579A, V592A, V592I, F594L, FY590-591GD, D835Y, D835H, D835E, del835	NM_004119
GATA1	Frameshift/nonsense/splice-site	NM_002049
GATA2	Frameshift/nonsense/splice-site, R293Q, N317H, A318T, A318V, A318G, G320D, L321P, L321F, L321V, Q328P, R330Q, R361L, L359V, A372T, R384G, R384K	NM_001145661
GATA3	Frameshift/nonsense/splice-site ZNF domain, R276W, R276Q, N286T, L348V,	NM_001002295
GNA13	I34T, G57S, S62F, M68K, Q134R, Y145F, L152F, E167D, Q169H, R264H, E273K, V322G, V362G, L371F	NM_006572
GNAS	R201(844)S, R201(844)C, R201(844)H, R201(844)L, Q227(870)K, Q227(870)R, Q227(870)L, Q227(870)H, R374(1017)C	NM_000516
GNB1	K57N, K57M, K57E, K57T, I80T, I80N	NM_002074
IDH1	R132C, R132G, R132H, R132L, R132P, R132V, V178I	NM_005896
IDH2	R140W, R140Q, R140L, R140G, R172W, R172G, R172K, R172T, R172M, R172N, R172S	NM_002168
IKZF1	Frameshift/nonsense	NM_006060
IKZF2	Frameshift/nonsense	NM_016260
IKZF3	Frameshift/nonsense	NM_012481
JAK1	T478A, T478S, V623A, A634D, L653F, R724H, R724Q, R724P, T782M, L783F	NM_002227
JAK2	N533D, N533Y, N533S, H538R, K539E, K539L, I540T, I540V, V617F, R683S, R683G, del/ins537-539L, del/ins538-539L, del/ins540-543MK, del/ins540-544MK, del/ins541-543K, del542-543, del543-544, ins11546-547	NM_004972
JAK3	M511T, M511I, A572V, A572T, A573V, R657Q, V715I, V715A	NM_000215
KDM6A	Frameshift/nonsense/splice-site, del419	NM_021140
KIT	ins503, V559A, V559D, V559G, V559I, V560D, V560A, V560G, V560E, del560, E561K, del579, P627L, P627T, R634W, K642E, K642Q, V654A, V654E, H697Y, H697D, E761D, K807R, D816H, D816Y, D816F, D816I, D816V, D816H, del551-559	NM_000222
KRAS	G12D, G12A, G12E, G12V, G13D, G13C, G13Y, G13F, G13R, G13A, G13V, G13E, V14I, T58I, G60D, G60A, G60V, Q61K, Q61E, Q61P, Q61R, Q61L, Q61H, K117E, K117N, A146T, A146P, A146V	NM_033360
LUC7L2	Frameshift/nonsense/splice-site	NM_016019
KMT2A (MLL)	Frameshift/nonsense	NM_005933
KMT2D (MLL2)	Frameshift/nonsense	NM_003482
MPL	S505G, S505N, S505C, L510P, del513, W515A, W515R, W515K, W515S, W515L, A519T, A519V, Y591D, W515-518KT	NM_005373
NF1	Frameshift/nonsense	NM_000267
NPM1	Frameshift p.W288fs (insertion at c.859_860, 860_861, 862_863, 863_864)	NM_002520
NRAS	G12S, G12R, G12C, G12N, G12P, G12Y, G12D, G12A, G12V, G12E, G13S, G13R, G13C, G13N, G13P, G13Y, G13D, G13A, G13V, G13E, G60E, G60R, Q61R, Q61L, Q61K, Q61P, Q61H, Q61Q	NM_002524
PDS5B	Frameshift/nonsense/splice-site, R1292Q	NM_015032
PHF6	Frameshift/nonsense/splice-site, A40D, M125I, S246Y, F263L, R274Q, C297Y, H302Y, H329L	NM_001015877
PHIP	Frameshift/nonsense/splice-site	NM_017934
PPM1D	Frameshift/nonsense, exon 5 or 6	NM_003620
PRPF8	M1307I, C1594W, D1598Y, D1598N, D1598V	NM_006445
PTEN	Frameshift/nonsense/splice-site, D24G, R47G, F56V, L57W, H61R, K66N, Y68H, C71Y, F81C, Y88C, D92G, D92V, D92E, H93Y, H93D, H93Q, N94I, P95L, I101T, C105F, C105S, D107Y, L112V, H123Y, C124R, C124S, K125E, A126D, K128N, R130G, R130Q, R130L, G132D, I135V, I135K, C136R, C136F, K144Q, A151T, D153Y, D153N, Y155H, Y155C, R159K, R159S, R161K, R161I, G165R, G165E, S170N, S170I, R173C, Y174D, Y177C, H196Y,…	NM_000314
PTPN11	G60V, G60R, G60A, D61Y, D61V, D61G, Y63C, E69K, E69G, E69D, E69Q, F71L, F71K, A72T, A72V, A72D, T73I, E76K, E76Q, E76M, E76A, E76G, E139G, E139D, N308D, N308T, N339S, P491L, S502P, S502A, S502L, G503V, G503G, G503A, G503E, Q506P, T507A, T507K	NM_002834
RAD21	Frameshift/nonsense/splice-site, R65Q, H208R, Q474R	NM_006265
RUNX1	Frameshift/nonsense/splice-site, S73F, H78Q, H78L, R80C, R80P, R80H, L85Q, P86L, P86H, S114L, D133Y, L134P, R135G, R135K, R135S, R139Q, R142S, A165V, R174Q, R177L, R177Q, A224T, D171G, D171V, D171N, R205W, R223C	NM_001001890
SETBP1	D868N, D868T, S869N, G870S, I871T, D880N, D880Q	NM_015559
SETD2	Frameshift/nonsense, V1190M	NM_014159
SETDB1	Frameshift/nonsense, K715E	NM_001145415
SF3B1	G347V, R387W, R387Q, E592K, E622D, Y623C, R625L, R625C, R625G, H662Q, H662D, T663I, K666N, K666T, K666E, K666R, K700E, V701F, A708T, G740R, G740E, A744P, D781G, E783K, R831Q, L833F, E862K, R957Q	NM_012433
SFRS2 (SRSF2)	Y44H, P95H, P95L, P95T, P95R, P95A, P107H, P95fs	NM_003016
SMC1A	K190T, R586W, M689V, R807H, R1090H, R1090C	NM_006306
SMC3	Frameshift/nonsense, R155I, Q367E, D392V, K571R, R661P, G662C	NM_005445
STAG1	Frameshift/nonsense/splice-site, H1085Y	NM_005862
STAG2	Frameshift/nonsense/splice-site	NM_006603
SUZ12	Frameshift/nonsense	NM_015355
TET2	Frameshift/nonsense/splice-site, missense mutations in catalytic domains (p.1104-1481 and 1843-2002)	NM_001127208
TP53	Frameshift/nonsense/splice-site, S46F, G105C, G105R, G105D, G108S, G108C, R110L, R110C, T118A, T118R, T118I, S127F, S127Y, L130V, L130F, K132Q, K132E, K132W, K132R, K132M, K132N, F134V. F134L, F134S, C135W, C135S, C135F, C135G, C135Y, Q136K, Q136E, Q136P, Q136R, Q136L, Q136H, A138P, A138V, A138A, A138T, T140I, C141R, C141G, C141A, C141Y, C141S, C141F, C141W, V143M, V143A, V143E, L145Q, W146C, W14…	NM_001126112
U2AF1	D14G, S34F, S34Y, R35L, R156H, R156Q, Q157R, Q157P	NM_006758
U2AF2	R18W, Q143L, M144I, L187V, Q190L	NM_007279
WT1	Frameshift/nonsense/splice-site	NM_024426
ZRSR2	Frameshift/nonsense, R126P, E133G, C181F, H191Y, I202N, F239V, F239Y, N261Y, C280R, C302R, C326R, H330R, N382K	NM_005089

## Sheet: S3 Table
Supplemental Table 3. Statistical Analysis Approach
Independent Variable	Dependent Variable	Analysis	Covariables
Age	CHIP	Two sample T-test	None
	Clone size
CHIP	Obesity	Logistic regression	Basic covariates
	Prevalent CAD		Basic covariates + Diabetes, BMI, Hypertension, Hyperlipidemia, Statin Use*
	Prevalent HF		Basic covariates + Diabetes, BMI, Hypertension, Hyperlipidemia, Prevalent CAD, History of Malignancy
	HF Phenotypes	ANOVA & Chi-squared	NA
	Prevalent AF	Logistic regression	Basic covariates + Diabetes, BMI, Hypertension, Hyperlipidemia, Prevalent CAD, Prevalent HF, History of Malignancy
	Time-to-mortality	Cox PH	Basic covariates + Diabetes, BMI, Hypertension, Hyperlipidemia, Prevalent CAD, Prevalent HF, Prevalent AF
	Time-to-incident MI or CV death	Fine-Gray CRR
	Time-to-incident HF hospitalization
	Time-to-incident AF
Basic covariates = Age, Sex, Ancestry, Smoking; *included in sensitivity model for CAD; HF phenotypes include HF with reduced ejection fraction (HFrEF, EF<50%) and HF with preserved ejection fraction (HFpEF, EF≥50%); BMI, body mass index; CAD, coronary artery disease; HF, heart failure; MI, myocardial infarction; CV, cardiovascular; ANOVA, analysis of variance; PH, proportional hazards; CRR, comp…

## Sheet: S4 Table
Supplemental Table 4. 463 CHIP variants identified in CATHGEN
Gene	Chromosome	Position	Reference Allele	Alternate Allele	Variant Type	Exon	cDNA change	Codon	Protein Change	Annotation	VAF	Alt AD	Ref AD	Alt Fwd	Alt Rev	Ref Fwd	Ref Rev	Binary Test	Open Reading Frame
ASXL1	chr20	32433447	C	T	NONSENSE	12	c.1249C>T	c.(1249-1251)Cga>Tga	p.R417*	ENST00000375687	0.0909091	4	40	1	3	24	16	1.70514e-08	FALSE
ASXL1	chr20	32433447	C	T	NONSENSE	12	c.1249C>T	c.(1249-1251)Cga>Tga	p.R417*	ENST00000375687	0.348837	15	28	10	5	9	19	0.065994	FALSE
ASXL1	chr20	32433447	C	T	NONSENSE	12	c.1249C>T	c.(1249-1251)Cga>Tga	p.R417*	ENST00000375687	0.333333	17	34	9	8	16	18	0.0240929	FALSE
ASXL1	chr20	32433487	C	G	NONSENSE	12	c.1289C>G	c.(1288-1290)tCa>tGa	p.S430*	ENST00000375687	0.277778	10	26	3	7	10	16	0.011331	FALSE
ASXL1	chr20	32433487	C	G	NONSENSE	12	c.1289C>G	c.(1288-1290)tCa>tGa	p.S430*	ENST00000375687	0.227273	10	34	4	6	15	19	0.000388131	FALSE
ASXL1	chr20	32433529	C	G	NONSENSE	12	c.1331C>G	c.(1330-1332)tCa>tGa	p.S444*	ENST00000375687	0.266667	12	33	6	6	17	16	0.0024589	FALSE
ASXL1	chr20	32433568	A	AG	FRAME_SHIFT_INS	12	c.1370_1371insG	c.(1369-1371)gacfs	p.D457fs	ENST00000375687	0.0967742	6	56	1	5	23	33	2.97258e-11	FALSE
ASXL1	chr20	32433732	C	T	NONSENSE	12	c.1534C>T	c.(1534-1536)Cag>Tag	p.Q512*	ENST00000375687	0.255814	11	32	6	5	18	14	0.00191396	FALSE
ASXL1	chr20	32433739	CTG	C	FRAME_SHIFT_DEL	12	c.1542_1543delTG	c.(1540-1545)actgtgfs	p.V515fs	ENST00000375687	0.222222	12	42	7	5	21	21	5.20945e-05	FALSE
ASXL1	chr20	32434435	C	T	NONSENSE	13	c.1723C>T	c.(1723-1725)Caa>Taa	p.Q575*	ENST00000375687	0.358974	14	25	8	6	16	9	0.108129	FALSE
ASXL1	chr20	32434450	A	T	NONSENSE	13	c.1738A>T	c.(1738-1740)Aaa>Taa	p.K580*	ENST00000375687	0.08	4	46	3	1	24	22	4.46178e-10	FALSE
ASXL1	chr20	32434460	G	A	NONSENSE	13	c.1748G>A	c.(1747-1749)tGg>tAg	p.W583*	ENST00000375687	0.208333	10	38	4	6	26	12	6.16964e-05	FALSE
ASXL1	chr20	32434461	G	A	NONSENSE	13	c.1749G>A	c.(1747-1749)tgG>tgA	p.W583*	ENST00000375687	0.166667	9	45	5	4	29	16	7.28843e-07	FALSE
ASXL1	chr20	32434468	A	T	NONSENSE	13	c.1756A>T	c.(1756-1758)Aaa>Taa	p.K586*	ENST00000375687	0.0769231	4	48	3	1	22	26	1.30653e-10	FALSE
ASXL1	chr20	32434468	AA	TG	NONSENSE	13	c.1756_1757AA>TG	c.(1756-1758)AAa>TGa	p.K586*	ENST00000375687	0.121951	5	36	1	4	23	13	7.84157e-07	FALSE
ASXL1	chr20	32434483	T	TA	FRAME_SHIFT_INS	13	c.1771_1772insA	c.(1771-1773)tacfs	p.Y591fs	ENST00000375687	0.588235	20	14	12	8	7	7	0.391528	FALSE
ASXL1	chr20	32434483	T	TA	FRAME_SHIFT_INS	13	c.1771_1772insA	c.(1771-1773)tacfs	p.Y591fs	ENST00000375687	0.55	22	18	12	10	7	11	0.635828	FALSE
ASXL1	chr20	32434483	T	TA	FRAME_SHIFT_INS	13	c.1771_1772insA	c.(1771-1773)tacfs	p.Y591fs	ENST00000375687	0.264706	9	25	4	5	9	16	0.00904119	FALSE
ASXL1	chr20	32434485	C	G	NONSENSE	13	c.1773C>G	c.(1771-1773)taC>taG	p.Y591*	ENST00000375687	0.234043	11	36	6	5	16	20	0.000346001	FALSE
ASXL1	chr20	32434485	C	A	NONSENSE	13	c.1773C>A	c.(1771-1773)taC>taA	p.Y591*	ENST00000375687	0.0925926	5	49	2	3	28	21	3.89139e-10	FALSE
ASXL1	chr20	32434486	C	T	NONSENSE	13	c.1774C>T	c.(1774-1776)Cag>Tag	p.Q592*	ENST00000375687	0.131579	5	33	4	1	19	14	4.25596e-06	FALSE
ASXL1	chr20	32434515	GG	CT	NONSENSE	13	c.1803_1804GG>CT	c.(1801-1806)acGGag>acCTag	p.E602*	ENST00000375687	0.102941	7	61	4	3	41	20	7.3874e-12	FALSE
ASXL1	chr20	32434579	C	T	NONSENSE	13	c.1867C>T	c.(1867-1869)Cag>Tag	p.Q623*	ENST00000375687	0.0869565	6	63	1	5	39	24	4.47353e-13	FALSE
ASXL1	chr20	32434599	TCACCACTGCCATAGAGAGGCGGC	T	FRAME_SHIFT_DEL	13	c.1888_1910delCACCACTGCCATAGAGAGGCGGC	c.(1888-1911)caccactgccatagagaggcggccfs	p.E635fs	ENST00000375687	0.114754	7	54	5	2	27	27	4.32211e-10	FALSE
ASXL1	chr20	32434599	TCACCACTGCCATAGAGAGGCGGC	T	FRAME_SHIFT_DEL	13	c.1888_1910delCACCACTGCCATAGAGAGGCGGC	c.(1888-1911)caccactgccatagagaggcggccfs	p.E635fs	ENST00000375687	0.327273	18	37	10	8	22	15	0.0144538	FALSE
ASXL1	chr20	32434599	TCACCACTGCCATAGAGAGGCGGC	T	FRAME_SHIFT_DEL	13	c.1888_1910delCACCACTGCCATAGAGAGGCGGC	c.(1888-1911)caccactgccatagagaggcggccfs	p.E635fs	ENST00000375687	0.134328	9	58	5	4	36	22	6.8115e-10	FALSE
ASXL1	chr20	32434599	TCACCACTGCCATAGAGAGGCGGC	T	FRAME_SHIFT_DEL	13	c.1888_1910delCACCACTGCCATAGAGAGGCGGC	c.(1888-1911)caccactgccatagagaggcggccfs	p.E635fs	ENST00000375687	0.166667	10	50	5	5	31	19	1.61638e-07	FALSE
ASXL1	chr20	32434599	TCACCACTGCCATAGAGAGGCGGC	T	FRAME_SHIFT_DEL	13	c.1888_1910delCACCACTGCCATAGAGAGGCGGC	c.(1888-1911)caccactgccatagagaggcggccfs	p.E635fs	ENST00000375687	0.230769	15	50	7	8	25	25	1.5717e-05	FALSE
ASXL1	chr20	32434617	GGC	G	FRAME_SHIFT_DEL	13	c.1906_1907delGC	c.(1906-1908)gcgfs	p.A636fs	ENST00000375687	0.309524	13	29	9	4	14	15	0.0195205	FALSE
ASXL1	chr20	32434635	CGGAGG	C	FRAME_SHIFT_DEL	13	c.1924_1928delGGAGG	c.(1924-1929)ggagggfs	p.G644fs	ENST00000375687	0.208333	10	38	5	5	16	22	6.16964e-05	FALSE
ASXL1	chr20	32434698	CAGCAGCAGTGGTGA	C	FRAME_SHIFT_DEL	13	c.1987_2000delAGCAGCAGTGGTGA	c.(1987-2001)agcagcagtggtgatfs	p.S663fs	ENST00000375687	0.227848	18	61	10	8	29	32	1.2697e-06	FALSE
ASXL1	chr20	32434773	T	A	NONSENSE	13	c.2061T>A	c.(2059-2061)tgT>tgA	p.C687*	ENST00000375687	0.132075	7	46	3	4	28	18	4.0032e-08	FALSE
ASXL1	chr20	32434795	C	CA	FRAME_SHIFT_INS	13	c.2083_2084insA	c.(2083-2085)caafs	p.L696fs	ENST00000375687	0.141026	11	67	3	8	27	40	6.11831e-11	FALSE
ASXL1	chr20	32434954	C	T	NONSENSE	13	c.2242C>T	c.(2242-2244)Caa>Taa	p.Q748*	ENST00000375687	0.206349	13	50	5	8	18	32	3.01595e-06	FALSE
ASXL1	chr20	32435014	C	T	NONSENSE	13	c.2302C>T	c.(2302-2304)Caa>Taa	p.Q768*	ENST00000375687	0.18	9	41	8	1	20	21	5.6141e-06	FALSE
ASXL1	chr20	32435036	T	G	NONSENSE	13	c.2324T>G	c.(2323-2325)tTa>tGa	p.L775*	ENST00000375687	0.276596	13	34	7	6	24	10	0.00308768	FALSE
ASXL1	chr20	32435119	C	T	NONSENSE	13	c.2407C>T	c.(2407-2409)Caa>Taa	p.Q803*	ENST00000375687	0.0694444	5	67	3	2	41	26	6.38773e-15	FALSE
ASXL1	chr20	32435197	C	T	NONSENSE	13	c.2485C>T	c.(2485-2487)Caa>Taa	p.Q829*	ENST00000375687	0.136364	6	38	3	3	14	24	9.43038e-07	FALSE
ASXL1	chr20	32435394	TTC	T	FRAME_SHIFT_DEL	13	c.2683_2684delTC	c.(2683-2685)tctfs	p.S895fs	ENST00000375687	0.378378	14	23	8	6	10	13	0.187742	FALSE
ASXL1	chr20	32435485	C	T	NONSENSE	13	c.2773C>T	c.(2773-2775)Cag>Tag	p.Q925*	ENST00000375687	0.08	4	46	1	3	23	23	4.46178e-10	FALSE
ASXL1	chr20	32435591	G	A	NONSENSE	13	c.2879G>A	c.(2878-2880)tGg>tAg	p.W960*	ENST00000375687	0.121212	4	29	2	2	15	14	1.09286e-05	FALSE
ASXL1	chr20	32435716	GC	G	FRAME_SHIFT_DEL	13	c.3005delC	c.(3004-3006)gccfs	p.S1003fs	ENST00000375687	0.230769	9	30	5	4	16	14	0.00106502	FALSE
ASXL1	chr20	32435802	CAAGGATGAGAA	C	FRAME_SHIFT_DEL	13	c.3091_3101delAAGGATGAGAA	c.(3091-3102)aaggatgagaaafs	p.K1031fs	ENST00000375687	0.0923077	6	59	4	2	29	30	4.96465e-12	FALSE
ASXL1	chr20	32436573	AGGTC	A	FRAME_SHIFT_DEL	13	c.3862_3865delGGTC	c.(3862-3867)ggtcggfs	p.R1289fs	ENST00000375687	0.0857143	6	64	5	1	36	28	2.44273e-13	FALSE
ASXL1	chr20	32436577	CG	C	FRAME_SHIFT_DEL	13	c.3866delG	c.(3865-3867)cggfs	p.A1290fs	ENST00000375687	0.166667	6	30	4	2	21	9	6.96017e-05	FALSE
ASXL2	chr2	25743255	G	A	NONSENSE	13	c.3082C>T	c.(3082-3084)Cag>Tag	p.Q1028*	ENST00000435504	0.037037	4	104	2	2	59	45	3.43225e-26	FALSE
ASXL2	chr2	25744068	T	A	NONSENSE	13	c.2269A>T	c.(2269-2271)Aag>Tag	p.K757*	ENST00000435504	0.0806452	5	57	4	1	38	19	3.06553e-12	FALSE
BCOR	chrX	40072465	T	A	NONSENSE	4	c.2881A>T	c.(2881-2883)Aag>Tag	p.K961*	ENST00000378444	0.0606061	4	62	1	3	33	29	2.08354e-14	FALSE
BCORL1	chrX	130015263	GTT	G	FRAME_SHIFT_DEL	3	c.2492_2493delTT	c.(2491-2493)gttfs	p.V831fs	ENST00000540052	0.145455	8	47	4	4	23	24	8.06761e-08	FALSE
BCORL1	chrX	130021024	A	T	NONSENSE	4	c.3481A>T	c.(3481-3483)Aaa>Taa	p.K1161*	ENST00000540052	0.0754717	4	49	3	1	28	21	7.05398e-11	FALSE
BCORL1	chrX	130021050	AG	TT	NONSENSE	4	c.3507_3508AG>TT	c.(3505-3510)tcAGga>tcTTga	p.G1170*	ENST00000540052	0.0412371	4	93	1	3	47	46	4.56534e-23	FALSE
CBL	chr11	119278284	T	G	MISSENSE	8	c.1214T>G	c.(1213-1215)cTt>cGt	p.L405R	ENST00000264033	0.057377	7	115	4	3	51	64	2.67983e-26	FALSE
CBL	chr11	119278541	G	A	MISSENSE	9	c.1259G>A	c.(1258-1260)cGa>cAa	p.R420Q	ENST00000264033	0.16129	5	26	2	3	16	10	0.000192195	FALSE
CBL	chr11	119278541	G	A	MISSENSE	9	c.1259G>A	c.(1258-1260)cGa>cAa	p.R420Q	ENST00000264033	0.1	5	45	4	1	34	11	4.20985e-09	FALSE
CBLB	chr3	105734061	T	A	MISSENSE	9	c.1235A>T	c.(1234-1236)aAg>aTg	p.K412M	ENST00000394030	0.105263	4	34	1	3	15	19	6.03854e-07	FALSE
CEBPA	chr19	33302153	GCT	G	FRAME_SHIFT_DEL	1	c.260_261delAG	c.(259-264)cagcagfs	p.Q87fs	ENST00000498907	0.0416667	6	138	3	3	59	79	1.0441e-33	FALSE
CREBBP	chr16	3729000	AT	A	FRAME_SHIFT_DEL	31	c.6046delA	c.(6046-6048)atgfs	p.M2016fs	ENST00000262367	0.105263	8	68	1	7	37	31	5.63291e-13	FALSE
CUX1	chr7	102204508	G	T	NONSENSE	19	c.3025G>T	c.(3025-3027)Gag>Tag	p.E1009*	ENST00000292535	0.0547945	4	69	1	3	31	38	2.44227e-16	FALSE
DNMT3A	chr2	25234290	C	G	MISSENSE	23	c.2728G>C	c.(2728-2730)Gcg>Ccg	p.A910P	ENST00000321117	0.0933333	7	68	4	3	37	31	1.16718e-13	FALSE
DNMT3A	chr2	25234290	C	G	MISSENSE	23	c.2728G>C	c.(2728-2730)Gcg>Ccg	p.A910P	ENST00000321117	0.0581395	5	81	3	2	43	38	9.57874e-19	FALSE
DNMT3A	chr2	25234307	G	T	MISSENSE	23	c.2711C>A	c.(2710-2712)cCg>cAg	p.P904Q	ENST00000321117	0.0547945	4	69	1	3	27	42	2.44227e-16	FALSE
DNMT3A	chr2	25234307	G	A	MISSENSE	23	c.2711C>T	c.(2710-2712)cCg>cTg	p.P904L	ENST00000321117	0.0519481	4	73	2	2	38	35	1.89183e-17	FALSE
DNMT3A	chr2	25234307	G	A	MISSENSE	23	c.2711C>T	c.(2710-2712)cCg>cTg	p.P904L	ENST00000321117	0.0357143	4	108	2	2	49	59	2.48255e-27	FALSE
DNMT3A	chr2	25234307	G	T	MISSENSE	23	c.2711C>A	c.(2710-2712)cCg>cAg	p.P904Q	ENST00000321117	0.121212	12	87	5	7	44	43	3.36976e-15	FALSE
DNMT3A	chr2	25234307	G	A	MISSENSE	23	c.2711C>T	c.(2710-2712)cCg>cTg	p.P904L	ENST00000321117	0.0618557	6	91	4	2	40	51	1.33316e-20	FALSE
DNMT3A	chr2	25234307	G	A	MISSENSE	23	c.2711C>T	c.(2710-2712)cCg>cTg	p.P904L	ENST00000321117	0.315217	29	63	13	16	32	31	0.00050909	FALSE
DNMT3A	chr2	25234307	G	T	MISSENSE	23	c.2711C>A	c.(2710-2712)cCg>cAg	p.P904Q	ENST00000321117	0.145299	17	100	8	9	60	40	1.72626e-15	FALSE
DNMT3A	chr2	25234307	G	A	MISSENSE	23	c.2711C>T	c.(2710-2712)cCg>cTg	p.P904L	ENST00000321117	0.0941176	8	77	4	4	35	42	2.76757e-15	FALSE
DNMT3A	chr2	25234307	G	A	MISSENSE	23	c.2711C>T	c.(2710-2712)cCg>cTg	p.P904L	ENST00000321117	0.036036	4	107	3	1	56	51	4.78943e-27	FALSE
DNMT3A	chr2	25234323	G	A	MISSENSE	23	c.2695C>T	c.(2695-2697)Cgc>Tgc	p.R899C	ENST00000321117	0.0434783	4	88	1	3	39	49	1.181e-21	FALSE
DNMT3A	chr2	25234323	G	A	MISSENSE	23	c.2695C>T	c.(2695-2697)Cgc>Tgc	p.R899C	ENST00000321117	0.107143	9	75	4	5	38	37	4.30858e-14	FALSE
DNMT3A	chr2	25234339	C	T	NONSENSE	23	c.2679G>A	c.(2677-2679)tgG>tgA	p.W893*	ENST00000321117	0.202532	16	63	4	12	23	40	9.43922e-08	TRUE
DNMT3A	chr2	25234349	C	T	MISSENSE	23	c.2669G>A	c.(2668-2670)gGc>gAc	p.G890D	ENST00000321117	0.0412371	4	93	1	3	42	51	4.56534e-23	FALSE
DNMT3A	chr2	25234367	G	A	MISSENSE	23	c.2651C>T	c.(2650-2652)gCg>gTg	p.A884V	ENST00000321117	0.152542	9	50	5	4	20	30	5.26483e-08	FALSE
DNMT3A	chr2	25234373	C	T	MISSENSE	23	c.2645G>A	c.(2644-2646)cGc>cAc	p.R882H	ENST00000321117	0.0714286	5	65	2	3	25	40	2.21535e-14	FALSE
DNMT3A	chr2	25234373	C	T	MISSENSE	23	c.2645G>A	c.(2644-2646)cGc>cAc	p.R882H	ENST00000321117	0.151515	5	28	2	3	10	18	6.61877e-05	FALSE
DNMT3A	chr2	25234373	C	T	MISSENSE	23	c.2645G>A	c.(2644-2646)cGc>cAc	p.R882H	ENST00000321117	0.111111	5	40	3	2	8	32	7.87838e-08	FALSE
DNMT3A	chr2	25234373	C	G	MISSENSE	23	c.2645G>C	c.(2644-2646)cGc>cCc	p.R882P	ENST00000321117	0.325581	14	29	3	11	12	17	0.0315395	FALSE
DNMT3A	chr2	25234373	C	T	MISSENSE	23	c.2645G>A	c.(2644-2646)cGc>cAc	p.R882H	ENST00000321117	0.170886	27	131	10	17	48	83	1.37859e-17	FALSE
DNMT3A	chr2	25234373	C	T	MISSENSE	23	c.2645G>A	c.(2644-2646)cGc>cAc	p.R882H	ENST00000321117	0.0606061	4	62	1	3	25	37	2.08354e-14	FALSE
DNMT3A	chr2	25234373	C	T	MISSENSE	23	c.2645G>A	c.(2644-2646)cGc>cAc	p.R882H	ENST00000321117	0.0666667	4	56	2	2	15	41	9.0845e-13	FALSE
DNMT3A	chr2	25234373	C	T	MISSENSE	23	c.2645G>A	c.(2644-2646)cGc>cAc	p.R882H	ENST00000321117	0.0909091	4	40	1	3	13	27	1.70514e-08	FALSE
DNMT3A	chr2	25234373	C	T	MISSENSE	23	c.2645G>A	c.(2644-2646)cGc>cAc	p.R882H	ENST00000321117	0.301587	19	44	7	12	19	25	0.00222753	FALSE
DNMT3A	chr2	25234373	C	T	MISSENSE	23	c.2645G>A	c.(2644-2646)cGc>cAc	p.R882H	ENST00000321117	0.04	4	96	1	3	31	65	6.44969e-24	FALSE
DNMT3A	chr2	25234373	C	T	MISSENSE	23	c.2645G>A	c.(2644-2646)cGc>cAc	p.R882H	ENST00000321117	0.0963855	8	75	3	5	23	52	9.09972e-15	FALSE
DNMT3A	chr2	25234373	C	T	MISSENSE	23	c.2645G>A	c.(2644-2646)cGc>cAc	p.R882H	ENST00000321117	0.125	4	28	1	3	11	17	1.93012e-05	FALSE
DNMT3A	chr2	25234373	C	T	MISSENSE	23	c.2645G>A	c.(2644-2646)cGc>cAc	p.R882H	ENST00000321117	0.0377358	4	102	1	3	40	62	1.27359e-25	FALSE
DNMT3A	chr2	25234373	C	T	MISSENSE	23	c.2645G>A	c.(2644-2646)cGc>cAc	p.R882H	ENST00000321117	0.0655738	4	57	2	2	27	30	4.85494e-13	FALSE
DNMT3A	chr2	25234373	C	T	MISSENSE	23	c.2645G>A	c.(2644-2646)cGc>cAc	p.R882H	ENST00000321117	0.0877193	5	52	4	1	19	33	6.40187e-11	FALSE
DNMT3A	chr2	25234373	C	T	MISSENSE	23	c.2645G>A	c.(2644-2646)cGc>cAc	p.R882H	ENST00000321117	0.375	30	50	11	19	23	27	0.0329926	FALSE
DNMT3A	chr2	25234373	C	T	MISSENSE	23	c.2645G>A	c.(2644-2646)cGc>cAc	p.R882H	ENST00000321117	0.0571429	4	66	1	3	33	33	1.65023e-15	FALSE
DNMT3A	chr2	25234373	C	T	MISSENSE	23	c.2645G>A	c.(2644-2646)cGc>cAc	p.R882H	ENST00000321117	0.0943396	5	48	2	3	15	33	7.07738e-10	FALSE
DNMT3A	chr2	25234374	G	A	MISSENSE	23	c.2644C>T	c.(2644-2646)Cgc>Tgc	p.R882C	ENST00000321117	0.134615	7	45	3	4	19	26	6.97381e-08	FALSE
DNMT3A	chr2	25234374	G	A	MISSENSE	23	c.2644C>T	c.(2644-2646)Cgc>Tgc	p.R882C	ENST00000321117	0.424242	14	19	1	13	6	13	0.48685	FALSE
DNMT3A	chr2	25234374	G	A	MISSENSE	23	c.2644C>T	c.(2644-2646)Cgc>Tgc	p.R882C	ENST00000321117	0.12069	7	51	2	5	20	31	2.40216e-09	FALSE
DNMT3A	chr2	25234374	G	A	MISSENSE	23	c.2644C>T	c.(2644-2646)Cgc>Tgc	p.R882C	ENST00000321117	0.166667	8	40	3	5	13	27	3.30527e-06	FALSE
DNMT3A	chr2	25234374	G	A	MISSENSE	23	c.2644C>T	c.(2644-2646)Cgc>Tgc	p.R882C	ENST00000321117	0.0260223	7	262	2	5	91	171	4.04841e-68	FALSE
DNMT3A	chr2	25234374	G	A	MISSENSE	23	c.2644C>T	c.(2644-2646)Cgc>Tgc	p.R882C	ENST00000321117	0.0392157	4	98	1	3	37	61	1.74596e-24	FALSE
DNMT3A	chr2	25234374	G	A	MISSENSE	23	c.2644C>T	c.(2644-2646)Cgc>Tgc	p.R882C	ENST00000321117	0.215686	11	40	4	7	15	25	5.70381e-05	FALSE
DNMT3A	chr2	25234374	G	A	MISSENSE	23	c.2644C>T	c.(2644-2646)Cgc>Tgc	p.R882C	ENST00000321117	0.142857	13	78	4	9	25	53	1.84776e-12	FALSE
DNMT3A	chr2	25234374	G	A	MISSENSE	23	c.2644C>T	c.(2644-2646)Cgc>Tgc	p.R882C	ENST00000321117	0.0757576	5	61	2	3	21	40	2.63071e-13	FALSE
DNMT3A	chr2	25234374	G	A	MISSENSE	23	c.2644C>T	c.(2644-2646)Cgc>Tgc	p.R882C	ENST00000321117	0.115385	6	46	3	3	13	33	1.03258e-08	FALSE
DNMT3A	chr2	25234374	G	A	MISSENSE	23	c.2644C>T	c.(2644-2646)Cgc>Tgc	p.R882C	ENST00000321117	0.0714286	4	52	1	3	16	36	1.10081e-11	FALSE
DNMT3A	chr2	25234374	G	A	MISSENSE	23	c.2644C>T	c.(2644-2646)Cgc>Tgc	p.R882C	ENST00000321117	0.118421	9	67	3	6	26	41	4.33435e-12	FALSE
DNMT3A	chr2	25234374	G	A	MISSENSE	23	c.2644C>T	c.(2644-2646)Cgc>Tgc	p.R882C	ENST00000321117	0.111111	5	40	2	3	15	25	7.87838e-08	FALSE
DNMT3A	chr2	25234380	T	C	MISSENSE	23	c.2638A>G	c.(2638-2640)Atg>Gtg	p.M880V	ENST00000321117	0.259259	7	20	4	3	9	11	0.0191573	FALSE
DNMT3A	chr2	25234380	T	C	MISSENSE	23	c.2638A>G	c.(2638-2640)Atg>Gtg	p.M880V	ENST00000321117	0.0862069	5	53	3	2	20	33	3.49648e-11	FALSE
DNMT3A	chr2	25234396	A	T	NONSENSE	23	c.2622T>A	c.(2620-2622)taT>taA	p.Y874*	ENST00000321117	0.117647	6	45	2	4	13	32	1.83236e-08	TRUE
DNMT3A	chr2	25235726	A	AT	FRAME_SHIFT_INS	22	c.2577_2578insA	c.(2578-2580)tggfs	p.W860fs	ENST00000321117	0.142857	7	42	6	1	34	8	3.62458e-07	TRUE
DNMT3A	chr2	25235757	AG	A	FRAME_SHIFT_DEL	22	c.2546delC	c.(2545-2547)cctfs	p.P849fs	ENST00000321117	0.333333	16	32	13	3	21	11	0.0293049	TRUE
DNMT3A	chr2	25235758	G	A	MISSENSE	22	c.2546C>T	c.(2545-2547)cCt>cTt	p.P849L	ENST00000321117	0.105263	6	51	4	2	33	18	5.67619e-10	FALSE
DNMT3A	chr2	25235780	G	A	NONSENSE	22	c.2524C>T	c.(2524-2526)Cag>Tag	p.Q842*	ENST00000321117	0.0735294	5	63	1	4	27	36	7.65106e-14	TRUE
DNMT3A	chr2	25235800	G	A	MISSENSE	22	c.2504C>T	c.(2503-2505)aCg>aTg	p.T835M	ENST00000321117	0.245902	15	46	5	10	13	33	8.83756e-05	FALSE
DNMT3A	chr2	25235814	CA	C	FRAME_SHIFT_DEL	22	c.2489delT	c.(2488-2490)gtgfs	p.V830fs	ENST00000321117	0.285714	10	25	1	9	5	20	0.0166738	TRUE
DNMT3A	chr2	25236936	C	A	SPLICE_SITE	21	c.2478G>T	c.(2476-2478)aaG>aaT	p.K826N	ENST00000321117	0.148936	7	40	6	1	31	9	1.07091e-06	TRUE
DNMT3A	chr2	25236937	T	C	SPLICE_SITE	21	c.2477A>G	c.(2476-2478)aAg>aGg	p.K826R	ENST00000321117	0.128205	5	34	3	2	23	11	2.42991e-06	TRUE
DNMT3A	chr2	25239142	G	C	MISSENSE	20	c.2396C>G	c.(2395-2397)cCc>cGc	p.P799R	ENST00000321117	0.155556	7	38	4	3	21	17	3.12131e-06	FALSE
DNMT3A	chr2	25239151	C	T	MISSENSE	20	c.2387G>A	c.(2386-2388)gGt>gAt	p.G796D	ENST00000321117	0.0888889	4	41	3	1	23	18	9.33488e-09	FALSE
DNMT3A	chr2	25239153	C	T	NONSENSE	20	c.2385G>A	c.(2383-2385)tgG>tgA	p.W795*	ENST00000321117	0.08	4	46	3	1	27	19	4.46178e-10	FALSE
DNMT3A	chr2	25239154	C	A	MISSENSE	20	c.2384G>T	c.(2383-2385)tGg>tTg	p.W795L	ENST00000321117	0.104478	7	60	5	2	35	25	1.32804e-11	FALSE
DNMT3A	chr2	25239199	A	G	MISSENSE	20	c.2339T>C	c.(2338-2340)aTt>aCt	p.I780T	ENST00000321117	0.157895	9	48	4	5	12	36	1.5202e-07	FALSE
DNMT3A	chr2	25239199	A	G	MISSENSE	20	c.2339T>C	c.(2338-2340)aTt>aCt	p.I780T	ENST00000321117	0.15625	5	27	1	4	9	18	0.000113074	FALSE
DNMT3A	chr2	25240304	C	T	MISSENSE	19	c.2320G>A	c.(2320-2322)Gag>Aag	p.E774K	ENST00000321117	0.0657895	5	71	3	2	42	29	5.24923e-16	FALSE
DNMT3A	chr2	25240307	GA	G	FRAME_SHIFT_DEL	19	c.2316delT	c.(2314-2316)tttfs	p.L773fs	ENST00000321117	0.135593	8	51	5	3	30	21	9.05239e-09	FALSE
DNMT3A	chr2	25240312	C	T	MISSENSE	19	c.2312G>A	c.(2311-2313)cGa>cAa	p.R771Q	ENST00000321117	0.0877193	5	52	4	1	33	19	6.40187e-11	FALSE
DNMT3A	chr2	25240313	G	A	NONSENSE	19	c.2311C>T	c.(2311-2313)Cga>Tga	p.R771*	ENST00000321117	0.359551	32	57	21	11	27	30	0.0105469	FALSE
DNMT3A	chr2	25240315	G	A	MISSENSE	19	c.2309C>T	c.(2308-2310)tCg>tTg	p.S770L	ENST00000321117	0.228916	19	64	11	8	33	31	7.39153e-07	FALSE
DNMT3A	chr2	25240360	A	G	MISSENSE	19	c.2264T>C	c.(2263-2265)tTt>tCt	p.F755S	ENST00000321117	0.27907	12	31	7	5	12	19	0.00540157	FALSE
DNMT3A	chr2	25240360	A	G	MISSENSE	19	c.2264T>C	c.(2263-2265)tTt>tCt	p.F755S	ENST00000321117	0.377049	23	38	7	16	17	21	0.0721774	FALSE
DNMT3A	chr2	25240360	A	G	MISSENSE	19	c.2264T>C	c.(2263-2265)tTt>tCt	p.F755S	ENST00000321117	0.0757576	5	61	2	3	30	31	2.63071e-13	FALSE
DNMT3A	chr2	25240363	A	C	MISSENSE	19	c.2261T>G	c.(2260-2262)cTc>cGc	p.L754R	ENST00000321117	0.0714286	5	65	3	2	33	32	2.21535e-14	FALSE
DNMT3A	chr2	25240365	C	G	MISSENSE	19	c.2259G>C	c.(2257-2259)tgG>tgC	p.W753C	ENST00000321117	0.0769231	4	48	3	1	27	21	1.30653e-10	FALSE
DNMT3A	chr2	25240370	A	G	MISSENSE	19	c.2254T>C	c.(2254-2256)Ttc>Ctc	p.F752L	ENST00000321117	0.0582524	6	97	3	3	51	46	3.00159e-22	FALSE
DNMT3A	chr2	25240378	C	T	MISSENSE	19	c.2246G>A	c.(2245-2247)cGc>cAc	p.R749H	ENST00000321117	0.0615385	4	61	1	3	35	26	3.91866e-14	FALSE
DNMT3A	chr2	25240379	G	A	MISSENSE	19	c.2245C>T	c.(2245-2247)Cgc>Tgc	p.R749C	ENST00000321117	0.0963855	8	75	5	3	39	36	9.09972e-15	FALSE
DNMT3A	chr2	25240379	G	A	MISSENSE	19	c.2245C>T	c.(2245-2247)Cgc>Tgc	p.R749C	ENST00000321117	0.4	24	36	17	7	26	10	0.155002	FALSE
DNMT3A	chr2	25240402	G	A	MISSENSE	19	c.2222C>T	c.(2221-2223)gCg>gTg	p.A741V	ENST00000321117	0.0595238	5	79	3	2	37	42	3.40182e-18	FALSE
DNMT3A	chr2	25240414	A	C	MISSENSE	19	c.2210T>G	c.(2209-2211)cTc>cGc	p.L737R	ENST00000321117	0.10084	12	107	5	7	49	58	3.20781e-20	FALSE
DNMT3A	chr2	25240418	G	A	MISSENSE	19	c.2206C>T	c.(2206-2208)Cgc>Tgc	p.R736C	ENST00000321117	0.0526316	4	72	3	1	34	38	3.58984e-17	FALSE
DNMT3A	chr2	25240418	G	A	MISSENSE	19	c.2206C>T	c.(2206-2208)Cgc>Tgc	p.R736C	ENST00000321117	0.0384615	4	100	1	3	48	52	4.71906e-25	FALSE
DNMT3A	chr2	25240418	G	A	MISSENSE	19	c.2206C>T	c.(2206-2208)Cgc>Tgc	p.R736C	ENST00000321117	0.0490196	5	97	3	2	41	56	3.45987e-23	FALSE
DNMT3A	chr2	25240418	G	A	MISSENSE	19	c.2206C>T	c.(2206-2208)Cgc>Tgc	p.R736C	ENST00000321117	0.0568182	5	83	3	2	45	38	2.68971e-19	FALSE
DNMT3A	chr2	25240418	G	A	MISSENSE	19	c.2206C>T	c.(2206-2208)Cgc>Tgc	p.R736C	ENST00000321117	0.0454545	4	84	2	2	49	35	1.5804e-20	FALSE
DNMT3A	chr2	25240418	G	A	MISSENSE	19	c.2206C>T	c.(2206-2208)Cgc>Tgc	p.R736C	ENST00000321117	0.0677966	4	55	2	2	26	29	1.69797e-12	FALSE
DNMT3A	chr2	25240420	T	C	MISSENSE	19	c.2204A>G	c.(2203-2205)tAc>tGc	p.Y735C	ENST00000321117	0.223404	21	73	10	11	35	38	6.65367e-08	FALSE
DNMT3A	chr2	25240420	T	C	MISSENSE	19	c.2204A>G	c.(2203-2205)tAc>tGc	p.Y735C	ENST00000321117	0.256098	21	61	7	14	32	29	1.1296e-05	FALSE
DNMT3A	chr2	25240420	T	C	MISSENSE	19	c.2204A>G	c.(2203-2205)tAc>tGc	p.Y735C	ENST00000321117	0.284091	25	63	10	15	29	34	6.27038e-05	FALSE
DNMT3A	chr2	25240420	T	C	MISSENSE	19	c.2204A>G	c.(2203-2205)tAc>tGc	p.Y735C	ENST00000321117	0.0487805	4	78	2	2	29	49	7.6143e-19	FALSE
DNMT3A	chr2	25240420	T	C	MISSENSE	19	c.2204A>G	c.(2203-2205)tAc>tGc	p.Y735C	ENST00000321117	0.0438596	5	109	2	3	52	57	1.4803e-26	FALSE
DNMT3A	chr2	25240420	T	C	MISSENSE	19	c.2204A>G	c.(2203-2205)tAc>tGc	p.Y735C	ENST00000321117	0.0625	5	75	2	3	38	37	4.25287e-17	FALSE
DNMT3A	chr2	25240420	T	C	MISSENSE	19	c.2204A>G	c.(2203-2205)tAc>tGc	p.Y735C	ENST00000321117	0.117647	8	60	4	4	23	37	5.74776e-11	FALSE
DNMT3A	chr2	25240420	T	C	MISSENSE	19	c.2204A>G	c.(2203-2205)tAc>tGc	p.Y735C	ENST00000321117	0.168539	15	74	8	7	36	38	1.53421e-10	FALSE
DNMT3A	chr2	25240427	C	CA	FRAME_SHIFT_INS	19	c.2196_2197insT	c.(2197-2199)gagfs	p.E733fs	ENST00000321117	0.12963	7	47	1	6	21	26	2.29186e-08	FALSE
DNMT3A	chr2	25240428	A	C	MISSENSE	19	c.2196T>G	c.(2194-2196)ttT>ttG	p.F732L	ENST00000321117	0.0493827	4	77	1	3	31	46	1.44954e-18	FALSE
DNMT3A	chr2	25240428	AAAG	A	IN_FRAME_DEL	19	c.2193_2195delCTT	c.(2191-2196)ttcttt>ttt	p.F732del	ENST00000321117	0.0769231	6	72	3	3	28	44	1.84937e-15	FALSE
DNMT3A	chr2	25240428	AAAG	A	IN_FRAME_DEL	19	c.2193_2195delCTT	c.(2191-2196)ttcttt>ttt	p.F732del	ENST00000321117	0.227273	15	51	6	9	21	30	1.00961e-05	FALSE
DNMT3A	chr2	25240428	AAAG	A	IN_FRAME_DEL	19	c.2193_2195delCTT	c.(2191-2196)ttcttt>ttt	p.F732del	ENST00000321117	0.0689655	4	54	1	3	20	34	3.16995e-12	FALSE
DNMT3A	chr2	25240429	A	C	MISSENSE	19	c.2195T>G	c.(2194-2196)tTt>tGt	p.F732C	ENST00000321117	0.0940171	11	106	7	4	45	61	1.16257e-20	FALSE
DNMT3A	chr2	25240429	A	C	MISSENSE	19	c.2195T>G	c.(2194-2196)tTt>tGt	p.F732C	ENST00000321117	0.0684932	5	68	1	4	35	33	3.42491e-15	FALSE
DNMT3A	chr2	25240429	A	G	MISSENSE	19	c.2195T>C	c.(2194-2196)tTt>tCt	p.F732S	ENST00000321117	0.192771	16	67	6	10	32	35	1.38886e-08	FALSE
DNMT3A	chr2	25240429	AAG	A	FRAME_SHIFT_DEL	19	c.2193_2194delCT	c.(2191-2193)ttcfs	p.F732fs	ENST00000321117	0.25	17	51	10	7	21	30	4.45345e-05	FALSE
DNMT3A	chr2	25240430	A	G	MISSENSE	19	c.2194T>C	c.(2194-2196)Ttt>Ctt	p.F732L	ENST00000321117	0.04	4	96	1	3	38	58	6.44969e-24	FALSE
DNMT3A	chr2	25240431	G	C	MISSENSE	19	c.2193C>G	c.(2191-2193)ttC>ttG	p.F731L	ENST00000321117	0.05	5	95	3	2	41	54	1.25232e-22	FALSE
DNMT3A	chr2	25240433	A	T	MISSENSE	19	c.2191T>A	c.(2191-2193)Ttc>Atc	p.F731I	ENST00000321117	0.126582	10	69	3	7	25	44	5.5447e-12	FALSE
DNMT3A	chr2	25240438	C	T	MISSENSE	19	c.2186G>A	c.(2185-2187)cGg>cAg	p.R729Q	ENST00000321117	0.296296	16	38	7	9	14	24	0.00383827	FALSE
DNMT3A	chr2	25240438	C	T	MISSENSE	19	c.2186G>A	c.(2185-2187)cGg>cAg	p.R729Q	ENST00000321117	0.15942	11	58	4	7	27	31	7.55583e-09	FALSE
DNMT3A	chr2	25240439	G	A	MISSENSE	19	c.2185C>T	c.(2185-2187)Cgg>Tgg	p.R729W	ENST00000321117	0.0491803	6	116	4	2	53	63	1.60187e-27	FALSE
DNMT3A	chr2	25240439	G	A	MISSENSE	19	c.2185C>T	c.(2185-2187)Cgg>Tgg	p.R729W	ENST00000321117	0.0233918	4	167	2	2	73	94	2.35359e-44	FALSE
DNMT3A	chr2	25240439	G	A	MISSENSE	19	c.2185C>T	c.(2185-2187)Cgg>Tgg	p.R729W	ENST00000321117	0.295238	31	74	12	19	31	43	3.27554e-05	FALSE
DNMT3A	chr2	25240439	G	A	MISSENSE	19	c.2185C>T	c.(2185-2187)Cgg>Tgg	p.R729W	ENST00000321117	0.21978	20	71	10	10	26	45	7.24537e-08	FALSE
DNMT3A	chr2	25240659	AG	A	FRAME_SHIFT_DEL	18	c.2153delC	c.(2152-2154)cctfs	p.P718fs	ENST00000321117	0.27451	14	37	8	6	22	15	0.0017692	FALSE
DNMT3A	chr2	25240672	G	C	MISSENSE	18	c.2141C>G	c.(2140-2142)tCc>tGc	p.S714C	ENST00000321117	0.196429	11	45	5	6	16	29	5.37832e-06	FALSE
DNMT3A	chr2	25240672	G	C	MISSENSE	18	c.2141C>G	c.(2140-2142)tCc>tGc	p.S714C	ENST00000321117	0.0571429	4	66	2	2	35	31	1.65023e-15	FALSE
DNMT3A	chr2	25240685	A	T	MISSENSE	18	c.2128T>A	c.(2128-2130)Tgc>Agc	p.C710S	ENST00000321117	0.318841	22	47	13	9	23	24	0.00354481	FALSE
DNMT3A	chr2	25240699	A	G	MISSENSE	18	c.2114T>C	c.(2113-2115)aTt>aCt	p.I705T	ENST00000321117	0.152542	9	50	4	5	22	28	5.26483e-08	FALSE
DNMT3A	chr2	25240714	G	A	MISSENSE	18	c.2099C>T	c.(2098-2100)cCa>cTa	p.P700L	ENST00000321117	0.185185	5	22	1	4	5	17	0.00151372	FALSE
DNMT3A	chr2	25240715	G	A	MISSENSE	18	c.2098C>T	c.(2098-2100)Cca>Tca	p.P700S	ENST00000321117	0.0606061	4	62	1	3	18	44	2.08354e-14	FALSE
DNMT3A	chr2	25240719	C	T	NONSENSE	18	c.2094G>A	c.(2092-2094)tgG>tgA	p.W698*	ENST00000321117	0.25	9	27	3	6	12	15	0.00393317	FALSE
DNMT3A	chr2	25240720	C	T	NONSENSE	18	c.2093G>A	c.(2092-2094)tGg>tAg	p.W698*	ENST00000321117	0.106383	5	42	1	4	10	32	2.45798e-08	FALSE
DNMT3A	chr2	25241581	C	T	MISSENSE	17	c.2063G>A	c.(2062-2064)cGc>cAc	p.R688H	ENST00000321117	0.112676	8	63	5	3	35	28	1.02714e-11	FALSE
DNMT3A	chr2	25241581	C	T	MISSENSE	17	c.2063G>A	c.(2062-2064)cGc>cAc	p.R688H	ENST00000321117	0.0714286	5	65	1	4	29	36	2.21535e-14	FALSE
DNMT3A	chr2	25241581	C	T	MISSENSE	17	c.2063G>A	c.(2062-2064)cGc>cAc	p.R688H	ENST00000321117	0.0740741	6	75	3	3	36	39	2.91097e-16	FALSE
DNMT3A	chr2	25241581	C	T	MISSENSE	17	c.2063G>A	c.(2062-2064)cGc>cAc	p.R688H	ENST00000321117	0.115942	8	61	6	2	37	24	3.24325e-11	FALSE
DNMT3A	chr2	25241590	C	G	MISSENSE	17	c.2054G>C	c.(2053-2055)gGg>gCg	p.G685A	ENST00000321117	0.25	22	66	10	12	32	34	2.87939e-06	FALSE
DNMT3A	chr2	25241591	C	T	MISSENSE	17	c.2053G>A	c.(2053-2055)Ggg>Agg	p.G685R	ENST00000321117	0.139241	11	68	5	6	31	37	3.54456e-11	FALSE
DNMT3A	chr2	25241591	C	G	MISSENSE	17	c.2053G>C	c.(2053-2055)Ggg>Cgg	p.G685R	ENST00000321117	0.0645161	4	58	1	3	27	31	2.59176e-13	FALSE
DNMT3A	chr2	25241591	C	T	MISSENSE	17	c.2053G>A	c.(2053-2055)Ggg>Agg	p.G685R	ENST00000321117	0.207317	17	65	11	6	37	28	8.95388e-08	FALSE
DNMT3A	chr2	25241600	TG	T	FRAME_SHIFT_DEL	17	c.2043delC	c.(2041-2043)atcfs	p.M682fs	ENST00000321117	0.109091	6	49	2	4	24	25	1.82283e-09	FALSE
DNMT3A	chr2	25241600	TG	T	FRAME_SHIFT_DEL	17	c.2043delC	c.(2041-2043)atcfs	p.M682fs	ENST00000321117	0.132353	9	59	6	3	24	35	3.91412e-10	FALSE
DNMT3A	chr2	25241612	G	A	NONSENSE	17	c.2032C>T	c.(2032-2034)Cag>Tag	p.Q678*	ENST00000321117	0.0862069	5	53	2	3	26	27	3.49648e-11	FALSE
DNMT3A	chr2	25241618	G	A	MISSENSE	17	c.2026C>T	c.(2026-2028)Cgg>Tgg	p.R676W	ENST00000321117	0.0576923	6	98	3	3	45	53	1.59165e-22	FALSE
DNMT3A	chr2	25241632	G	GT	FRAME_SHIFT_INS	17	c.2011_2012insA	c.(2011-2013)acgfs	p.T671fs	ENST00000321117	0.382979	18	29	8	10	17	12	0.143865	FALSE
DNMT3A	chr2	25241636	TG	T	FRAME_SHIFT_DEL	17	c.2007delC	c.(2005-2007)tccfs	p.I670fs	ENST00000321117	0.135922	14	89	7	7	52	37	1.60278e-14	FALSE
DNMT3A	chr2	25241665	T	C	MISSENSE	17	c.1979A>G	c.(1978-1980)tAc>tGc	p.Y660C	ENST00000321117	0.165217	19	96	10	9	46	50	1.44675e-13	FALSE
DNMT3A	chr2	25241674	A	G	MISSENSE	17	c.1970T>C	c.(1969-1971)gTg>gCg	p.V657A	ENST00000321117	0.0847458	5	54	1	4	25	29	1.90674e-11	FALSE
DNMT3A	chr2	25241675	C	T	MISSENSE	17	c.1969G>A	c.(1969-1971)Gtg>Atg	p.V657M	ENST00000321117	0.109589	8	65	5	3	38	27	3.23098e-12	FALSE
DNMT3A	chr2	25241675	C	T	MISSENSE	17	c.1969G>A	c.(1969-1971)Gtg>Atg	p.V657M	ENST00000321117	0.184211	14	62	9	5	35	27	2.32365e-08	FALSE
DNMT3A	chr2	25241675	C	T	MISSENSE	17	c.1969G>A	c.(1969-1971)Gtg>Atg	p.V657M	ENST00000321117	0.037037	4	104	2	2	58	46	3.43225e-26	FALSE
DNMT3A	chr2	25241675	C	T	MISSENSE	17	c.1969G>A	c.(1969-1971)Gtg>Atg	p.V657M	ENST00000321117	0.0615385	4	61	3	1	30	31	3.91866e-14	FALSE
DNMT3A	chr2	25241675	C	T	MISSENSE	17	c.1969G>A	c.(1969-1971)Gtg>Atg	p.V657M	ENST00000321117	0.0886076	7	72	1	6	40	32	1.05907e-14	FALSE
DNMT3A	chr2	25241675	C	T	MISSENSE	17	c.1969G>A	c.(1969-1971)Gtg>Atg	p.V657M	ENST00000321117	0.057971	4	65	1	3	33	32	3.11475e-15	FALSE
DNMT3A	chr2	25241675	C	T	MISSENSE	17	c.1969G>A	c.(1969-1971)Gtg>Atg	p.V657M	ENST00000321117	0.0540541	4	70	2	2	34	36	1.28985e-16	FALSE
DNMT3A	chr2	25241675	C	T	MISSENSE	17	c.1969G>A	c.(1969-1971)Gtg>Atg	p.V657M	ENST00000321117	0.0888889	4	41	2	2	17	24	9.33488e-09	FALSE
DNMT3A	chr2	25243913	CAA	C	FRAME_SHIFT_DEL	16	c.1919_1920delTT	c.(1918-1923)tttgatfs	p.F640fs	ENST00000321117	0.134328	9	58	6	3	29	29	6.8115e-10	FALSE
DNMT3A	chr2	25243930	C	T	MISSENSE	16	c.1904G>A	c.(1903-1905)cGg>cAg	p.R635Q	ENST00000321117	0.12766	6	41	3	3	17	24	1.7717e-07	FALSE
DNMT3A	chr2	25243930	C	T	MISSENSE	16	c.1904G>A	c.(1903-1905)cGg>cAg	p.R635Q	ENST00000321117	0.05	5	95	3	2	50	45	1.25232e-22	FALSE
DNMT3A	chr2	25243930	C	T	MISSENSE	16	c.1904G>A	c.(1903-1905)cGg>cAg	p.R635Q	ENST00000321117	0.387097	12	19	6	6	8	11	0.281042	FALSE
DNMT3A	chr2	25243931	G	A	MISSENSE	16	c.1903C>T	c.(1903-1905)Cgg>Tgg	p.R635W	ENST00000321117	0.186813	17	74	10	7	43	31	1.19341e-09	FALSE
DNMT3A	chr2	25243931	G	A	MISSENSE	16	c.1903C>T	c.(1903-1905)Cgg>Tgg	p.R635W	ENST00000321117	0.5	23	23	12	11	12	11	1	FALSE
DNMT3A	chr2	25243931	G	A	MISSENSE	16	c.1903C>T	c.(1903-1905)Cgg>Tgg	p.R635W	ENST00000321117	0.1	7	63	3	4	30	33	2.27508e-12	FALSE
DNMT3A	chr2	25243969	A	AC	FRAME_SHIFT_INS	16	c.1864_1865insG	c.(1864-1866)gttfs	p.V622fs	ENST00000321117	0.133333	6	39	1	5	11	28	5.41777e-07	FALSE
DNMT3A	chr2	25244190	G	A	NONSENSE	15	c.1816C>T	c.(1816-1818)Cag>Tag	p.Q606*	ENST00000321117	0.0761905	8	97	3	5	45	52	1.49534e-20	FALSE
DNMT3A	chr2	25244190	G	A	NONSENSE	15	c.1816C>T	c.(1816-1818)Cag>Tag	p.Q606*	ENST00000321117	0.057971	4	65	2	2	37	28	3.11475e-15	FALSE
DNMT3A	chr2	25244214	G	A	NONSENSE	15	c.1792C>T	c.(1792-1794)Cga>Tga	p.R598*	ENST00000321117	0.0666667	4	56	3	1	23	33	9.0845e-13	FALSE
DNMT3A	chr2	25244214	G	A	NONSENSE	15	c.1792C>T	c.(1792-1794)Cga>Tga	p.R598*	ENST00000321117	0.09375	6	58	1	5	30	28	9.02902e-12	FALSE
DNMT3A	chr2	25244214	G	A	NONSENSE	15	c.1792C>T	c.(1792-1794)Cga>Tga	p.R598*	ENST00000321117	0.117647	12	90	7	5	41	49	6.1254e-16	FALSE
DNMT3A	chr2	25244214	G	A	NONSENSE	15	c.1792C>T	c.(1792-1794)Cga>Tga	p.R598*	ENST00000321117	0.204819	17	66	8	9	26	40	5.60293e-08	FALSE
DNMT3A	chr2	25244214	G	A	NONSENSE	15	c.1792C>T	c.(1792-1794)Cga>Tga	p.R598*	ENST00000321117	0.0701754	4	53	2	2	25	28	5.91088e-12	FALSE
DNMT3A	chr2	25244236	ACC	A	FRAME_SHIFT_DEL	15	c.1768_1769delGG	c.(1768-1770)ggtfs	p.G590fs	ENST00000321117	0.185714	13	57	7	6	22	35	1.02899e-07	FALSE
DNMT3A	chr2	25244263	C	A	MISSENSE	15	c.1743G>T	c.(1741-1743)tgG>tgT	p.W581C	ENST00000321117	0.0421053	4	91	3	1	31	60	1.67946e-22	FALSE
DNMT3A	chr2	25244265	A	C	MISSENSE	15	c.1741T>G	c.(1741-1743)Tgg>Ggg	p.W581G	ENST00000321117	0.0952381	6	57	4	2	24	33	1.63957e-11	FALSE
DNMT3A	chr2	25244559	C	T	MISSENSE	14	c.1648G>A	c.(1648-1650)Gga>Aga	p.G550R	ENST00000321117	0.111111	5	40	4	1	28	12	7.87838e-08	FALSE
DNMT3A	chr2	25244580	C	A	MISSENSE	14	c.1627G>T	c.(1627-1629)Ggc>Tgc	p.G543C	ENST00000321117	0.133333	6	39	4	2	27	12	5.41777e-07	FALSE
DNMT3A	chr2	25244580	C	T	MISSENSE	14	c.1627G>A	c.(1627-1629)Ggc>Agc	p.G543S	ENST00000321117	0.0972222	7	65	5	2	39	26	6.96444e-13	FALSE
DNMT3A	chr2	25244609	T	C	MISSENSE	14	c.1598A>G	c.(1597-1599)tAc>tGc	p.Y533C	ENST00000321117	0.131579	5	33	2	3	14	19	4.25596e-06	FALSE
DNMT3A	chr2	25244623	G	C	NONSENSE	14	c.1584C>G	c.(1582-1584)taC>taG	p.Y528*	ENST00000321117	0.1	5	45	1	4	17	28	4.20985e-09	FALSE
DNMT3A	chr2	25244629	G	C	NONSENSE	14	c.1578C>G	c.(1576-1578)taC>taG	p.Y526*	ENST00000321117	0.328947	25	51	9	16	15	36	0.00383624	FALSE
DNMT3A	chr2	25246050	C	A	NONSENSE	12	c.1444G>T	c.(1444-1446)Gag>Tag	p.E482*	ENST00000321117	0.0380952	4	101	3	1	57	44	2.452e-25	FALSE
DNMT3A	chr2	25246160	C	T	SPLICE_SITE	11	c.1429G>A	c.(1429-1431)Gag>Aag	p.E477K	ENST00000321117	0.147059	10	58	5	5	32	26	2.36163e-09	FALSE
DNMT3A	chr2	25246163	T	A	NONSENSE	11	c.1426A>T	c.(1426-1428)Aga>Tga	p.R476*	ENST00000321117	0.0902256	12	121	6	6	62	59	7.8059e-24	FALSE
DNMT3A	chr2	25246204	G	A	MISSENSE	11	c.1385C>T	c.(1384-1386)gCg>gTg	p.A462V	ENST00000321117	0.446429	25	31	11	14	14	17	0.504404	FALSE
DNMT3A	chr2	25246658	A	C	MISSENSE	10	c.1241T>G	c.(1240-1242)tTc>tGc	p.F414C	ENST00000321117	0.0290698	5	167	3	2	81	86	4.07285e-43	FALSE
DNMT3A	chr2	25246672	C	T	NONSENSE	10	c.1227G>A	c.(1225-1227)tgG>tgA	p.W409*	ENST00000321117	0.166667	14	70	9	5	28	42	4.06796e-10	FALSE
DNMT3A	chr2	25246672	C	T	NONSENSE	10	c.1227G>A	c.(1225-1227)tgG>tgA	p.W409*	ENST00000321117	0.0628931	10	149	8	2	75	74	6.24833e-33	FALSE
DNMT3A	chr2	25246673	CAT	C,CATGAT	FRAME_SHIFT_DEL	10	c.1224_1225delAT	c.(1222-1224)gaafs	p.W409fs	ENST00000321117	0.261905	22	62	9	16	31	31	9.0608e-05	FALSE
DNMT3A	chr2	25246744	C	CG	FRAME_SHIFT_INS	10	c.1154_1155insC	c.(1153-1155)ccgfs	p.V386fs	ENST00000321117	0.113043	13	102	9	4	44	58	2.68754e-18	FALSE
DNMT3A	chr2	25246744	CG	C	FRAME_SHIFT_DEL	10	c.1154delC	c.(1153-1155)ccgfs	p.P385fs	ENST00000321117	0.131313	13	86	9	4	40	46	2.28899e-14	FALSE
DNMT3A	chr2	25246755	TC	T	FRAME_SHIFT_DEL	10	c.1143delG	c.(1141-1143)gggfs	p.K382fs	ENST00000321117	0.243902	10	31	5	5	9	22	0.00145049	FALSE
DNMT3A	chr2	25246755	TC	T	FRAME_SHIFT_DEL	10	c.1143delG	c.(1141-1143)gggfs	p.K382fs	ENST00000321117	0.12987	10	67	5	5	26	41	1.69674e-11	FALSE
DNMT3A	chr2	25246763	C	T	MISSENSE	10	c.1136G>A	c.(1135-1137)cGc>cAc	p.R379H	ENST00000321117	0.0447761	6	128	2	4	55	73	6.9107e-31	FALSE
DNMT3A	chr2	25246764	G	A	MISSENSE	10	c.1135C>T	c.(1135-1137)Cgc>Tgc	p.R379C	ENST00000321117	0.0377358	4	102	2	2	36	66	1.27359e-25	FALSE
DNMT3A	chr2	25246764	G	A	MISSENSE	10	c.1135C>T	c.(1135-1137)Cgc>Tgc	p.R379C	ENST00000321117	0.0592105	9	143	2	7	60	83	3.50166e-32	FALSE
DNMT3A	chr2	25247063	G	C	NONSENSE	9	c.1110C>G	c.(1108-1110)taC>taG	p.Y370*	ENST00000321117	0.211538	11	41	8	3	25	16	3.58879e-05	FALSE
DNMT3A	chr2	25247070	G	A	MISSENSE	9	c.1103C>T	c.(1102-1104)gCc>gTc	p.A368V	ENST00000321117	0.0571429	4	66	3	1	44	22	1.65023e-15	FALSE
DNMT3A	chr2	25247610	C	T	MISSENSE	8	c.995G>A	c.(994-996)gGa>gAa	p.G332E	ENST00000321117	0.028777	4	135	3	1	74	61	4.40218e-35	FALSE
DNMT3A	chr2	25247628	C	A	MISSENSE	8	c.977G>T	c.(976-978)cGc>cTc	p.R326L	ENST00000321117	0.0517241	6	110	5	1	56	54	7.54728e-26	FALSE
DNMT3A	chr2	25247629	G	T	MISSENSE	8	c.976C>A	c.(976-978)Cgc>Agc	p.R326S	ENST00000321117	0.07	7	93	3	4	43	50	2.72614e-20	FALSE
DNMT3A	chr2	25247629	G	A	MISSENSE	8	c.976C>T	c.(976-978)Cgc>Tgc	p.R326C	ENST00000321117	0.0336134	4	115	2	2	61	54	2.47413e-29	FALSE
DNMT3A	chr2	25247629	G	A	MISSENSE	8	c.976C>T	c.(976-978)Cgc>Tgc	p.R326C	ENST00000321117	0.0447761	6	128	3	3	66	62	6.9107e-31	FALSE
DNMT3A	chr2	25247633	GC	G	FRAME_SHIFT_DEL	8	c.971delG	c.(970-972)ggcfs	p.G324fs	ENST00000321117	0.0909091	7	70	5	2	37	33	3.52457e-14	FALSE
DNMT3A	chr2	25247647	G	A	NONSENSE	8	c.958C>T	c.(958-960)Cga>Tga	p.R320*	ENST00000321117	0.0595238	5	79	4	1	46	33	3.40182e-18	FALSE
DNMT3A	chr2	25247647	G	A	NONSENSE	8	c.958C>T	c.(958-960)Cga>Tga	p.R320*	ENST00000321117	0.217742	27	97	15	12	43	54	1.85456e-10	FALSE
DNMT3A	chr2	25247647	G	A	NONSENSE	8	c.958C>T	c.(958-960)Cga>Tga	p.R320*	ENST00000321117	0.112676	8	63	2	6	29	34	1.02714e-11	FALSE
DNMT3A	chr2	25247685	G	C	MISSENSE	8	c.920C>G	c.(919-921)cCa>cGa	p.P307R	ENST00000321117	0.0857143	6	64	4	2	24	40	2.44273e-13	FALSE
DNMT3A	chr2	25247687	C	T	NONSENSE	8	c.918G>A	c.(916-918)tgG>tgA	p.W306*	ENST00000321117	0.0560748	6	101	2	4	49	52	2.36525e-23	FALSE
DNMT3A	chr2	25247687	C	T	NONSENSE	8	c.918G>A	c.(916-918)tgG>tgA	p.W306*	ENST00000321117	0.0454545	4	84	1	3	40	44	1.5804e-20	FALSE
DNMT3A	chr2	25247690	C	T	NONSENSE	8	c.915G>A	c.(913-915)tgG>tgA	p.W305*	ENST00000321117	0.117647	12	90	4	8	36	54	6.1254e-16	FALSE
DNMT3A	chr2	25247690	C	T	NONSENSE	8	c.915G>A	c.(913-915)tgG>tgA	p.W305*	ENST00000321117	0.0786517	7	82	2	5	35	47	2.42837e-17	FALSE
DNMT3A	chr2	25247690	C	T	NONSENSE	8	c.915G>A	c.(913-915)tgG>tgA	p.W305*	ENST00000321117	0.134146	11	71	5	6	26	45	6.81378e-12	FALSE
DNMT3A	chr2	25247710	TC	T	FRAME_SHIFT_DEL	8	c.894delG	c.(892-894)gggfs	p.K299fs	ENST00000321117	0.169231	11	54	6	5	27	27	6.02754e-08	FALSE
DNMT3A	chr2	25247714	C	T	NONSENSE	8	c.891G>A	c.(889-891)tgG>tgA	p.W297*	ENST00000321117	0.0909091	6	60	4	2	29	31	2.7258e-12	FALSE
DNMT3A	chr2	25247715	C	T	NONSENSE	8	c.890G>A	c.(889-891)tGg>tAg	p.W297*	ENST00000321117	0.057971	4	65	1	3	19	46	3.11475e-15	FALSE
DNMT3A	chr2	25247719	C	T	MISSENSE	8	c.886G>A	c.(886-888)Gtg>Atg	p.V296M	ENST00000321117	0.0786517	7	82	2	5	30	52	2.42837e-17	FALSE
DNMT3A	chr2	25248051	C	A	NONSENSE	7	c.841G>T	c.(841-843)Gag>Tag	p.E281*	ENST00000321117	0.0582524	6	97	5	1	69	28	3.00159e-22	FALSE
DNMT3A	chr2	25248132	CG	C	FRAME_SHIFT_DEL	7	c.759delC	c.(757-759)cccfs	p.A254fs	ENST00000321117	0.141026	11	67	6	5	27	40	6.11831e-11	FALSE
DNMT3A	chr2	25248147	G	A	NONSENSE	7	c.745C>T	c.(745-747)Cag>Tag	p.Q249*	ENST00000321117	0.229508	14	47	5	9	24	23	2.71919e-05	FALSE
DNMT3A	chr2	25248189	C	A	NONSENSE	7	c.703G>T	c.(703-705)Gag>Tag	p.E235*	ENST00000321117	0.0493827	4	77	3	1	42	35	1.44954e-18	FALSE
DNMT3A	chr2	25248201	G	A	NONSENSE	7	c.691C>T	c.(691-693)Cag>Tag	p.Q231*	ENST00000321117	0.27907	12	31	7	5	15	16	0.00540157	FALSE
GNAS	chr20	58909542	G	C	MISSENSE	9	c.681G>C	c.(679-681)caG>caC	p.Q227H	ENST00000371085	0.375	27	45	13	14	23	22	0.0443709	FALSE
GNB1	chr1	1815789	T	A	MISSENSE	5	c.170A>T	c.(169-171)aAg>aTg	p.K57M	ENST00000378609	0.146341	6	35	3	3	24	11	4.8736e-06	FALSE
GNB1	chr1	1815790	T	C	MISSENSE	5	c.169A>G	c.(169-171)Aag>Gag	p.K57E	ENST00000378609	0.30303	10	23	8	2	17	6	0.035082	FALSE
GNB1	chr1	1815790	T	C	MISSENSE	5	c.169A>G	c.(169-171)Aag>Gag	p.K57E	ENST00000378609	0.25	5	15	4	1	12	3	0.0413895	FALSE
GNB1	chr1	1815790	T	C	MISSENSE	5	c.169A>G	c.(169-171)Aag>Gag	p.K57E	ENST00000378609	0.171429	6	29	5	1	21	8	0.000116842	FALSE
GNB1	chr1	1815790	T	C	MISSENSE	5	c.169A>G	c.(169-171)Aag>Gag	p.K57E	ENST00000378609	0.148148	4	23	3	1	12	11	0.000310749	FALSE
GNB1	chr1	1815790	T	C	MISSENSE	5	c.169A>G	c.(169-171)Aag>Gag	p.K57E	ENST00000378609	0.181818	4	18	3	1	14	4	0.00434351	FALSE
GNB1	chr1	1815790	T	C	MISSENSE	5	c.169A>G	c.(169-171)Aag>Gag	p.K57E	ENST00000378609	0.2	8	32	6	2	23	9	0.000182166	FALSE
IDH1	chr2	208243593	C	T	MISSENSE	6	c.532G>A	c.(532-534)Gtt>Att	p.V178I	ENST00000345146	0.428571	12	16	5	7	8	8	0.571588	FALSE
IDH2	chr15	90088702	C	T	MISSENSE	4	c.419G>A	c.(418-420)cGg>cAg	p.R140Q	ENST00000330062	0.230769	9	30	5	4	14	16	0.00106502	FALSE
IDH2	chr15	90088702	C	T	MISSENSE	4	c.419G>A	c.(418-420)cGg>cAg	p.R140Q	ENST00000330062	0.211538	11	41	5	6	17	24	3.58879e-05	FALSE
IKZF3	chr17	39788295	G	T	NONSENSE	6	c.672C>A	c.(670-672)tgC>tgA	p.C224*	ENST00000346872	0.0449438	4	85	2	2	66	19	8.26921e-21	FALSE
JAK2	chr9	5073770	G	T	MISSENSE	14	c.1849G>T	c.(1849-1851)Gtc>Ttc	p.V617F	ENST00000381652	0.36	9	16	1	8	3	13	0.229523	FALSE
JAK2	chr9	5073770	G	T	MISSENSE	14	c.1849G>T	c.(1849-1851)Gtc>Ttc	p.V617F	ENST00000381652	0.266667	8	22	1	7	8	14	0.0161248	FALSE
JAK2	chr9	5073770	G	T	MISSENSE	14	c.1849G>T	c.(1849-1851)Gtc>Ttc	p.V617F	ENST00000381652	0.190476	4	17	1	3	5	12	0.00719738	FALSE
JAK2	chr9	5073770	G	T	MISSENSE	14	c.1849G>T	c.(1849-1851)Gtc>Ttc	p.V617F	ENST00000381652	0.208333	5	19	1	4	4	15	0.00661075	FALSE
JAK2	chr9	5073770	G	T	MISSENSE	14	c.1849G>T	c.(1849-1851)Gtc>Ttc	p.V617F	ENST00000381652	0.170732	7	34	1	6	5	29	2.53208e-05	FALSE
JAK2	chr9	5073770	G	T	MISSENSE	14	c.1849G>T	c.(1849-1851)Gtc>Ttc	p.V617F	ENST00000381652	0.5	8	8	1	7	2	6	1	FALSE
JAK3	chr19	17837197	G	A	MISSENSE	13	c.1718C>T	c.(1717-1719)gCg>gTg	p.A573V	ENST00000458235	0.2	4	16	2	2	7	9	0.0118179	FALSE
KDM6A	chrX	44974698	C	T	NONSENSE	4	c.367C>T	c.(367-369)Cag>Tag	p.Q123*	ENST00000377967	0.16	4	21	2	2	12	9	0.000910521	TRUE
KDM6A	chrX	45037687	C	T	NONSENSE	8	c.652C>T	c.(652-654)Cag>Tag	p.Q218*	ENST00000377967	0.85	17	3	5	12	0	3	0.00257683	FALSE
KRAS	chr12	25227345	C	T	MISSENSE	3	c.179G>A	c.(178-180)gGt>gAt	p.G60D	ENST00000256078	0.163265	8	41	5	3	26	15	1.96465e-06	FALSE
KRAS	chr12	25245347	C	T	MISSENSE	2	c.38G>A	c.(37-39)gGc>gAc	p.G13D	ENST00000256078	0.097561	4	37	2	2	18	19	1.02584e-07	FALSE
KRAS	chr12	25245350	C	T	MISSENSE	2	c.35G>A	c.(34-36)gGt>gAt	p.G12D	ENST00000256078	0.0888889	4	41	2	2	26	15	9.33488e-09	FALSE
LUC7L2	chr7	139417716	C	T	NONSENSE	9	c.988C>T	c.(988-990)Cga>Tga	p.R330*	ENST00000354926	0.574713	50	37	8	42	8	29	0.197979	FALSE
MPL	chr1	43349338	G	T	MISSENSE	10	c.1544G>T	c.(1543-1545)tGg>tTg	p.W515L	ENST00000372470	0.23913	11	35	3	8	15	20	0.000535585	FALSE
MPL	chr1	43349338	G	T	MISSENSE	10	c.1544G>T	c.(1543-1545)tGg>tTg	p.W515L	ENST00000372470	0.344262	21	40	7	14	10	30	0.0204147	FALSE
NF1	chr17	31334880	G	A	NONSENSE	39	c.5792G>A	c.(5791-5793)tGg>tAg	p.W1931*	ENST00000356175	0.10989	10	81	4	6	46	35	5.9005e-15	FALSE
NF1	chr17	31343016	AG	A	FRAME_SHIFT_DEL	47	c.7008delG	c.(7006-7008)gagfs	p.E2337fs	ENST00000356175	0.2	6	24	5	1	13	11	0.00143091	FALSE
PHIP	chr6	78978627	G	A	NONSENSE	24	c.2854C>T	c.(2854-2856)Cga>Tga	p.R952*	ENST00000275034	0.263158	10	28	7	3	17	11	0.00509764	FALSE
PHIP	chr6	78988304	G	A	NONSENSE	21	c.2365C>T	c.(2365-2367)Caa>Taa	p.Q789*	ENST00000275034	0.545455	6	5	4	2	4	1	1	FALSE
PHIP	chr6	78990872	G	T	NONSENSE	20	c.2315C>A	c.(2314-2316)tCa>tAa	p.S772*	ENST00000275034	0.235294	4	13	3	1	12	1	0.0490417	FALSE
PHIP	chr6	78997454	G	A	NONSENSE	19	c.2161C>T	c.(2161-2163)Cga>Tga	p.R721*	ENST00000275034	0.162791	7	36	4	3	20	16	8.96304e-06	FALSE
PHIP	chr6	79003823	G	T	NONSENSE	16	c.1560C>A	c.(1558-1560)tgC>tgA	p.C520*	ENST00000275034	0.0847458	5	54	1	4	25	29	1.90674e-11	FALSE
PPM1D	chr17	60663071	C	G	NONSENSE	6	c.1337C>G	c.(1336-1338)tCa>tGa	p.S446*	ENST00000305921	0.242424	8	25	5	3	10	15	0.00455138	FALSE
PPM1D	chr17	60663139	A	T	NONSENSE	6	c.1405A>T	c.(1405-1407)Aaa>Taa	p.K469*	ENST00000305921	0.133333	4	26	3	1	13	13	5.94761e-05	FALSE
PPM1D	chr17	60663152	CACTTGAA	C	FRAME_SHIFT_DEL	6	c.1419_1425delACTTGAA	c.(1417-1425)ccacttgaafs	p.L474fs	ENST00000305921	0.458333	11	13	3	8	7	6	0.83882	FALSE
PPM1D	chr17	60663168	C	A	NONSENSE	6	c.1434C>A	c.(1432-1434)tgC>tgA	p.C478*	ENST00000305921	0.342857	12	23	7	5	12	11	0.0895311	FALSE
PPM1D	chr17	60663168	C	A	NONSENSE	6	c.1434C>A	c.(1432-1434)tgC>tgA	p.C478*	ENST00000305921	0.25	9	27	3	6	9	18	0.00393317	FALSE
PPM1D	chr17	60663181	AC	A	FRAME_SHIFT_DEL	6	c.1448delC	c.(1447-1449)actfs	p.T483fs	ENST00000305921	0.162791	7	36	4	3	22	14	8.96304e-06	FALSE
PPM1D	chr17	60663242	C	A	NONSENSE	6	c.1508C>A	c.(1507-1509)tCa>tAa	p.S503*	ENST00000305921	0.218182	12	43	8	4	21	22	3.30538e-05	FALSE
PPM1D	chr17	60663272	T	A	NONSENSE	6	c.1538T>A	c.(1537-1539)tTg>tAg	p.L513*	ENST00000305921	0.18	9	41	3	6	26	15	5.6141e-06	FALSE
PPM1D	chr17	60663292	C	T	NONSENSE	6	c.1558C>T	c.(1558-1560)Caa>Taa	p.Q520*	ENST00000305921	0.0735294	5	63	3	2	38	25	7.65106e-14	FALSE
PPM1D	chr17	60663304	C	T	NONSENSE	6	c.1570C>T	c.(1570-1572)Caa>Taa	p.Q524*	ENST00000305921	0.113208	6	47	3	3	26	21	5.80532e-09	FALSE
PPM1D	chr17	60663333	C	CT	FRAME_SHIFT_INS	6	c.1599_1600insT	c.(1600-1602)tttfs	p.K535fs	ENST00000305921	0.137931	8	50	6	2	36	14	1.57026e-08	FALSE
PPM1D	chr17	60663347	T	G	NONSENSE	6	c.1613T>G	c.(1612-1614)tTa>tGa	p.L538*	ENST00000305921	0.0740741	4	50	2	2	28	22	3.80297e-11	FALSE
PPM1D	chr17	60663363	TG	T	FRAME_SHIFT_DEL	6	c.1630delG	c.(1630-1632)ggcfs	p.G544fs	ENST00000305921	0.404762	17	25	9	8	13	12	0.279956	FALSE
PPM1D	chr17	60663388	C	T	NONSENSE	6	c.1654C>T	c.(1654-1656)Cga>Tga	p.R552*	ENST00000305921	0.245283	13	40	4	9	20	20	0.00026854	FALSE
PPM1D	chr17	60663388	C	T	NONSENSE	6	c.1654C>T	c.(1654-1656)Cga>Tga	p.R552*	ENST00000305921	0.2	13	52	8	5	27	25	1.16881e-06	FALSE
PPM1D	chr17	60663448	C	T	NONSENSE	6	c.1714C>T	c.(1714-1716)Cga>Tga	p.R572*	ENST00000305921	0.0909091	5	50	1	4	21	29	2.13584e-10	FALSE
PPM1D	chr17	60663448	C	T	NONSENSE	6	c.1714C>T	c.(1714-1716)Cga>Tga	p.R572*	ENST00000305921	0.129032	4	27	1	3	12	15	3.39532e-05	FALSE
PPM1D	chr17	60663448	C	T	NONSENSE	6	c.1714C>T	c.(1714-1716)Cga>Tga	p.R572*	ENST00000305921	0.0983607	6	55	1	5	24	31	5.38061e-11	FALSE
PPM1D	chr17	60663475	C	T	NONSENSE	6	c.1741C>T	c.(1741-1743)Cga>Tga	p.R581*	ENST00000305921	0.097561	4	37	2	2	21	16	1.02584e-07	FALSE
PPM1D	chr17	60663551	GAA	G	FRAME_SHIFT_DEL	6	c.1818delAA	c.(1816-1821)tgaaatfs	p.N607fs	ENST00000305921	0.36	9	16	2	7	1	15	0.229523	FALSE
PRPF8	chr17	1659994	T	A	MISSENSE	31	c.4793A>T	c.(4792-4794)gAc>gTc	p.D1598V	ENST00000304992	0.269231	7	19	3	4	9	10	0.0289593	FALSE
PRPF8	chr17	1659995	C	T	MISSENSE	31	c.4792G>A	c.(4792-4794)Gac>Aac	p.D1598N	ENST00000304992	0.166667	4	20	1	3	8	12	0.00154388	FALSE
SETBP1	chr18	44951942	G	A	MISSENSE	4	c.2602G>A	c.(2602-2604)Gac>Aac	p.D868N	ENST00000282030	0.315789	18	39	8	10	22	17	0.00750818	FALSE
SETDB1	chr1	150950545	GC	G	FRAME_SHIFT_DEL	13	c.1669delC	c.(1669-1671)cggfs	p.R557fs	ENST00000271640	0.139535	6	37	4	2	22	15	1.63612e-06	FALSE
SETDB1	chr1	150961138	ACC	A	FRAME_SHIFT_DEL	16	c.3077_3078delCC	c.(3076-3078)accfs	p.T1026fs	ENST00000271640	0.0967742	6	56	1	5	29	27	2.97258e-11	FALSE
SETDB1	chr1	150962986	CTG	C	FRAME_SHIFT_DEL	19	c.3305_3306delTG	c.(3304-3306)ctgfs	p.S1103fs	ENST00000271640	0.416667	20	28	16	4	16	12	0.312327	FALSE
SF3B1	chr2	197401989	C	T	MISSENSE	15	c.2219G>A	c.(2218-2220)gGa>gAa	p.G740E	ENST00000335508	0.2	8	32	4	4	16	16	0.000182166	FALSE
SF3B1	chr2	197402110	T	C	MISSENSE	15	c.2098A>G	c.(2098-2100)Aaa>Gaa	p.K700E	ENST00000335508	0.108108	4	33	1	3	14	19	1.08439e-06	FALSE
SF3B1	chr2	197402110	T	C	MISSENSE	15	c.2098A>G	c.(2098-2100)Aaa>Gaa	p.K700E	ENST00000335508	0.135135	5	32	3	2	16	16	7.42753e-06	FALSE
SF3B1	chr2	197402110	T	C	MISSENSE	15	c.2098A>G	c.(2098-2100)Aaa>Gaa	p.K700E	ENST00000335508	0.183673	9	40	3	6	21	19	9.26355e-06	FALSE
SF3B1	chr2	197402110	T	C	MISSENSE	15	c.2098A>G	c.(2098-2100)Aaa>Gaa	p.K700E	ENST00000335508	0.0851064	4	43	2	2	17	26	2.78119e-09	FALSE
SF3B1	chr2	197402110	T	C	MISSENSE	15	c.2098A>G	c.(2098-2100)Aaa>Gaa	p.K700E	ENST00000335508	0.160714	9	47	5	4	23	24	2.57157e-07	FALSE
SF3B1	chr2	197402110	T	C	MISSENSE	15	c.2098A>G	c.(2098-2100)Aaa>Gaa	p.K700E	ENST00000335508	0.353846	23	42	11	12	20	22	0.024812	FALSE
SF3B1	chr2	197402110	T	C	MISSENSE	15	c.2098A>G	c.(2098-2100)Aaa>Gaa	p.K700E	ENST00000335508	0.0727273	4	51	2	2	28	23	2.04742e-11	FALSE
SF3B1	chr2	197402635	C	A	MISSENSE	14	c.1998G>T	c.(1996-1998)aaG>aaT	p.K666N	ENST00000335508	0.347826	8	15	4	4	8	7	0.21004	FALSE
SF3B1	chr2	197402635	C	A	MISSENSE	14	c.1998G>T	c.(1996-1998)aaG>aaT	p.K666N	ENST00000335508	0.105263	4	34	3	1	13	21	6.03854e-07	FALSE
SF3B1	chr2	197402635	C	A	MISSENSE	14	c.1998G>T	c.(1996-1998)aaG>aaT	p.K666N	ENST00000335508	0.101449	7	62	5	2	38	24	4.1028e-12	FALSE
SF3B1	chr2	197402635	C	G	MISSENSE	14	c.1998G>C	c.(1996-1998)aaG>aaC	p.K666N	ENST00000335508	0.173077	9	43	5	4	23	20	2.03777e-06	FALSE
SF3B1	chr2	197402636	T	C	MISSENSE	14	c.1997A>G	c.(1996-1998)aAg>aGg	p.K666R	ENST00000335508	0.407407	11	16	6	5	8	8	0.442068	FALSE
SF3B1	chr2	197402765	T	C	MISSENSE	14	c.1868A>G	c.(1867-1869)tAt>tGt	p.Y623C	ENST00000335508	0.25	5	15	2	3	7	8	0.0413895	FALSE
SF3B1	chr2	197402765	T	C	MISSENSE	14	c.1868A>G	c.(1867-1869)tAt>tGt	p.Y623C	ENST00000335508	0.323529	11	23	6	5	12	11	0.0576127	FALSE
SF3B1	chr2	197402767	C	G	MISSENSE	14	c.1866G>C	c.(1864-1866)gaG>gaC	p.E622D	ENST00000335508	0.15625	5	27	2	3	17	10	0.000113074	FALSE
SF3B1	chr2	197402767	C	A	MISSENSE	14	c.1866G>T	c.(1864-1866)gaG>gaT	p.E622D	ENST00000335508	0.25	10	30	5	5	17	13	0.00222143	FALSE
SMC3	chr10	110601784	TG	T	FRAME_SHIFT_DEL	24	c.2793delG	c.(2791-2793)atgfs	p.M931fs	ENST00000361804	0.2	9	36	5	4	15	21	6.57466e-05	FALSE
TET2	chr4	105234180	C	T	NONSENSE	3	c.238C>T	c.(238-240)Caa>Taa	p.Q80*	ENST00000380013	0.0888889	4	41	3	1	23	18	9.33488e-09	TRUE
TET2	chr4	105234538	T	G	NONSENSE	3	c.596T>G	c.(595-597)tTa>tGa	p.L199*	ENST00000380013	0.244444	11	34	5	6	14	20	0.000824082	TRUE
TET2	chr4	105234621	G	T	NONSENSE	3	c.679G>T	c.(679-681)Gaa>Taa	p.E227*	ENST00000380013	0.307692	12	27	8	4	12	15	0.0237027	FALSE
TET2	chr4	105234621	GA	G	FRAME_SHIFT_DEL	3	c.680delA	c.(679-681)gaafs	p.T229fs	ENST00000380013	0.395833	19	29	10	9	16	13	0.193413	FALSE
TET2	chr4	105234778	CCT	C	FRAME_SHIFT_DEL	3	c.837_838delCT	c.(835-840)acctctfs	p.S280fs	ENST00000380013	0.288462	15	37	7	8	18	19	0.00318525	FALSE
TET2	chr4	105234784	ACT	A	FRAME_SHIFT_DEL	3	c.843_844delCT	c.(841-846)aactctfs	p.S282fs	ENST00000380013	0.0875	7	73	4	3	44	29	5.7951e-15	FALSE
TET2	chr4	105234963	C	T	NONSENSE	3	c.1021C>T	c.(1021-1023)Cag>Tag	p.Q341*	ENST00000380013	0.159091	7	37	4	3	22	15	5.29958e-06	FALSE
TET2	chr4	105235003	C	G	NONSENSE	3	c.1061C>G	c.(1060-1062)tCa>tGa	p.S354*	ENST00000380013	0.0666667	4	56	1	3	27	29	9.0845e-13	FALSE
TET2	chr4	105235226	T	TG	FRAME_SHIFT_INS	3	c.1284_1285insG	c.(1285-1287)ggafs	p.V430fs	ENST00000380013	0.382353	13	21	6	7	10	11	0.229481	FALSE
TET2	chr4	105235290	A	T	NONSENSE	3	c.1348A>T	c.(1348-1350)Aaa>Taa	p.K450*	ENST00000380013	0.104167	5	43	2	3	23	20	1.36805e-08	FALSE
TET2	chr4	105235467	TCAGAA	T	FRAME_SHIFT_DEL	3	c.1526_1530delCAGAA	c.(1525-1530)tcagaafs	p.E510fs	ENST00000380013	0.416667	15	21	10	5	9	12	0.405032	FALSE
TET2	chr4	105235518	C	T	NONSENSE	3	c.1576C>T	c.(1576-1578)Cag>Tag	p.Q526*	ENST00000380013	0.416667	20	28	10	10	14	14	0.312327	FALSE
TET2	chr4	105235549	AAG	A	FRAME_SHIFT_DEL	3	c.1608_1609delAG	c.(1606-1611)aaagagfs	p.E537fs	ENST00000380013	0.849315	62	11	25	37	7	4	9.08901e-10	FALSE
TET2	chr4	105235572	C	T	NONSENSE	3	c.1630C>T	c.(1630-1632)Cga>Tga	p.R544*	ENST00000380013	0.255319	12	35	8	4	20	15	0.00108854	FALSE
TET2	chr4	105235662	C	T	NONSENSE	3	c.1720C>T	c.(1720-1722)Caa>Taa	p.Q574*	ENST00000380013	0.0694444	5	67	1	4	25	42	6.38773e-15	FALSE
TET2	chr4	105235797	GCT	G	FRAME_SHIFT_DEL	3	c.1856_1857delCT	c.(1855-1857)gctfs	p.A619fs	ENST00000380013	0.0909091	6	60	1	5	33	27	2.7258e-12	FALSE
TET2	chr4	105235860	CA	C	FRAME_SHIFT_DEL	3	c.1919delA	c.(1918-1920)caafs	p.Q642fs	ENST00000380013	0.247059	21	64	12	9	34	30	3.27647e-06	FALSE
TET2	chr4	105235968	CTGTG	C	FRAME_SHIFT_DEL	3	c.2027_2030delTGTG	c.(2026-2031)ctgtgtfs	p.C677fs	ENST00000380013	0.125	8	56	5	3	30	26	5.56267e-10	FALSE
TET2	chr4	105236094	CT	C	FRAME_SHIFT_DEL	3	c.2153delT	c.(2152-2154)cttfs	p.L719fs	ENST00000380013	0.171429	12	58	6	6	30	28	2.24892e-08	FALSE
TET2	chr4	105236133	C	T	NONSENSE	3	c.2191C>T	c.(2191-2193)Caa>Taa	p.Q731*	ENST00000380013	0.0534351	7	124	3	4	64	60	8.68105e-29	FALSE
TET2	chr4	105236169	C	T	NONSENSE	3	c.2227C>T	c.(2227-2229)Caa>Taa	p.Q743*	ENST00000380013	0.125	7	49	4	3	26	23	7.45521e-09	FALSE
TET2	chr4	105236256	GA	G	FRAME_SHIFT_DEL	3	c.2315delA	c.(2314-2316)gaafs	p.G773fs	ENST00000380013	0.232877	17	56	10	7	26	30	5.26868e-06	FALSE
TET2	chr4	105236310	C	T	NONSENSE	3	c.2368C>T	c.(2368-2370)Cag>Tag	p.Q790*	ENST00000380013	0.0952381	4	38	1	3	12	26	5.65315e-08	FALSE
TET2	chr4	105236310	C	T	NONSENSE	3	c.2368C>T	c.(2368-2370)Cag>Tag	p.Q790*	ENST00000380013	0.333333	18	36	6	12	18	18	0.0198343	FALSE
TET2	chr4	105236355	G	T	NONSENSE	3	c.2413G>T	c.(2413-2415)Gga>Tga	p.G805*	ENST00000380013	0.111111	6	48	1	5	16	32	3.25653e-09	FALSE
TET2	chr4	105236370	C	T	NONSENSE	3	c.2428C>T	c.(2428-2430)Cag>Tag	p.Q810*	ENST00000380013	0.386364	17	27	7	10	16	11	0.174171	FALSE
TET2	chr4	105236370	C	T	NONSENSE	3	c.2428C>T	c.(2428-2430)Cag>Tag	p.Q810*	ENST00000380013	0.152174	7	39	3	4	21	18	1.83154e-06	FALSE
TET2	chr4	105236370	C	T	NONSENSE	3	c.2428C>T	c.(2428-2430)Cag>Tag	p.Q810*	ENST00000380013	0.0819672	5	56	2	3	29	27	5.64556e-12	FALSE
TET2	chr4	105236426	CA	C	FRAME_SHIFT_DEL	3	c.2485delA	c.(2485-2487)aaafs	p.I830fs	ENST00000380013	0.673469	33	16	17	16	8	8	0.0212941	FALSE
TET2	chr4	105236478	G	T	NONSENSE	3	c.2536G>T	c.(2536-2538)Gaa>Taa	p.E846*	ENST00000380013	0.218182	12	43	6	6	24	19	3.30538e-05	FALSE
TET2	chr4	105236814	C	T	NONSENSE	3	c.2872C>T	c.(2872-2874)Cag>Tag	p.Q958*	ENST00000380013	0.152174	7	39	5	2	26	13	1.83154e-06	FALSE
TET2	chr4	105236861	C	A	NONSENSE	3	c.2919C>A	c.(2917-2919)tgC>tgA	p.C973*	ENST00000380013	0.0606061	4	62	3	1	31	31	2.08354e-14	FALSE
TET2	chr4	105237030	C	T	NONSENSE	3	c.3088C>T	c.(3088-3090)Cag>Tag	p.Q1030*	ENST00000380013	0.190476	8	34	5	3	21	13	6.87711e-05	FALSE
TET2	chr4	105237301	TG	T	FRAME_SHIFT_DEL	3	c.3360delG	c.(3358-3360)ttgfs	p.D1121fs	ENST00000380013	0.266667	8	22	5	3	11	11	0.0161248	FALSE
TET2	chr4	105237346	G	A	MISSENSE	3	c.3404G>A	c.(3403-3405)tGt>tAt	p.C1135Y	ENST00000380013	0.0769231	4	48	2	2	31	17	1.30653e-10	FALSE
TET2	chr4	105237352	G	A	SPLICE_SITE		c.e3+1G>A	c.e3+1		ENST00000380013	0.121212	4	29	2	2	17	12	1.09286e-05	TRUE
TET2	chr4	105241381	T	C	MISSENSE	4	c.3452T>C	c.(3451-3453)cTa>cCa	p.L1151P	ENST00000380013	0.195652	9	37	4	5	21	16	4.05604e-05	FALSE
TET2	chr4	105241396	A	T	MISSENSE	4	c.3467A>T	c.(3466-3468)aAt>aTt	p.N1156I	ENST00000380013	0.166667	8	40	6	2	25	15	3.30527e-06	FALSE
TET2	chr4	105242911	G	T	MISSENSE	5	c.3578G>T	c.(3577-3579)tGt>tTt	p.C1193F	ENST00000380013	0.142857	5	30	1	4	8	22	2.23615e-05	FALSE
TET2	chr4	105243595	A	ATT	FRAME_SHIFT_INS	6	c.3620_3621insTT	c.(3619-3621)gagfs	p.E1207fs	ENST00000380013	0.0813953	7	79	6	1	50	29	1.52005e-16	FALSE
TET2	chr4	105243601	T	C	MISSENSE	6	c.3626T>C	c.(3625-3627)cTa>cCa	p.L1209P	ENST00000380013	0.156863	8	43	4	4	21	22	6.86712e-07	FALSE
TET2	chr4	105243616	G	A	MISSENSE	6	c.3641G>A	c.(3640-3642)cGg>cAg	p.R1214Q	ENST00000380013	0.0645161	4	58	2	2	30	28	2.59176e-13	FALSE
TET2	chr4	105243621	C	T	NONSENSE	6	c.3646C>T	c.(3646-3648)Cga>Tga	p.R1216*	ENST00000380013	0.119403	8	59	4	4	34	25	1.01675e-10	FALSE
TET2	chr4	105243621	C	T	NONSENSE	6	c.3646C>T	c.(3646-3648)Cga>Tga	p.R1216*	ENST00000380013	0.375	12	20	5	7	13	7	0.215327	FALSE
TET2	chr4	105243651	AT	A	FRAME_SHIFT_DEL	6	c.3677delT	c.(3676-3678)attfs	p.I1226fs	ENST00000380013	0.4	12	18	4	8	5	13	0.361595	FALSE
TET2	chr4	105243756	C	T	MISSENSE	6	c.3781C>T	c.(3781-3783)Cgc>Tgc	p.R1261C	ENST00000380013	0.0759494	6	73	1	5	20	53	9.99515e-16	FALSE
TET2	chr4	105259624	CT	C	FRAME_SHIFT_DEL	7	c.3810delT	c.(3808-3810)actfs	p.C1271fs	ENST00000380013	0.133333	8	52	6	2	30	22	5.20569e-09	FALSE
TET2	chr4	105259627	GC	G	FRAME_SHIFT_DEL	7	c.3813delC	c.(3811-3813)tgcfs	p.C1271fs	ENST00000380013	0.192308	10	42	6	4	24	18	9.06327e-06	FALSE
TET2	chr4	105259666	C	T	MISSENSE	7	c.3851C>T	c.(3850-3852)tCc>tTc	p.S1284F	ENST00000380013	0.0833333	4	44	1	3	22	22	1.51383e-09	FALSE
TET2	chr4	105259681	G	A	MISSENSE	7	c.3866G>A	c.(3865-3867)tGt>tAt	p.C1289Y	ENST00000380013	0.101695	6	53	2	4	20	33	1.75392e-10	FALSE
TET2	chr4	105259683	T	C	MISSENSE	7	c.3868T>C	c.(3868-3870)Tca>Cca	p.S1290P	ENST00000380013	0.216216	8	29	7	1	11	18	0.000752897	FALSE
TET2	chr4	105259691	C	A	MISSENSE	7	c.3876C>A	c.(3874-3876)agC>agA	p.S1292R	ENST00000380013	0.14	7	43	4	3	18	25	2.09868e-07	FALSE
TET2	chr4	105259710	A	G	MISSENSE	7	c.3895A>G	c.(3895-3897)Aag>Gag	p.K1299E	ENST00000380013	0.25	14	42	7	7	20	22	0.000234446	FALSE
TET2	chr4	105269634	G	T	NONSENSE	9	c.4069G>T	c.(4069-4071)Gag>Tag	p.E1357*	ENST00000380013	0.181818	8	36	4	4	19	17	2.54486e-05	FALSE
TET2	chr4	105269638	G	A	MISSENSE	9	c.4073G>A	c.(4072-4074)tGc>tAc	p.C1358Y	ENST00000380013	0.115385	6	46	3	3	24	22	1.03258e-08	FALSE
TET2	chr4	105269647	G	A	MISSENSE	9	c.4082G>A	c.(4081-4083)gGt>gAt	p.G1361D	ENST00000380013	0.171053	13	63	5	8	27	36	5.04492e-09	FALSE
TET2	chr4	105269662	G	A	MISSENSE	9	c.4097G>A	c.(4096-4098)cGt>cAt	p.R1366H	ENST00000380013	0.179487	7	32	2	5	18	14	7.02548e-05	FALSE
TET2	chr4	105269680	C	T	MISSENSE	9	c.4115C>T	c.(4114-4116)aCt>aTt	p.T1372I	ENST00000380013	0.142857	5	30	3	2	14	16	2.23615e-05	FALSE
TET2	chr4	105269709	C	G	MISSENSE	9	c.4144C>G	c.(4144-4146)Cac>Gac	p.H1382D	ENST00000380013	0.177778	8	37	4	4	17	20	1.53741e-05	FALSE
TET2	chr4	105269741	C	G	MISSENSE	9	c.4176C>G	c.(4174-4176)agC>agG	p.S1392R	ENST00000380013	0.23913	11	35	2	9	15	20	0.000535585	FALSE
TET2	chr4	105272692	G	GA	FRAME_SHIFT_INS	10	c.4311_4312insA	c.(4312-4314)aaafs	p.R1440fs	ENST00000380013	0.285714	18	45	11	7	26	19	0.000898047	FALSE
TET2	chr4	105272692	G	GA	FRAME_SHIFT_INS	10	c.4311_4312insA	c.(4312-4314)aaafs	p.R1440fs	ENST00000380013	0.123894	14	99	12	2	58	41	6.12872e-17	FALSE
TET2	chr4	105272735	C	T	NONSENSE	10	c.4354C>T	c.(4354-4356)Cga>Tga	p.R1452*	ENST00000380013	0.0694444	5	67	3	2	32	35	6.38773e-15	FALSE
TET2	chr4	105272735	C	T	NONSENSE	10	c.4354C>T	c.(4354-4356)Cga>Tga	p.R1452*	ENST00000380013	0.275362	19	50	8	11	25	25	0.000244397	FALSE
TET2	chr4	105272774	C	T	NONSENSE	10	c.4393C>T	c.(4393-4395)Cga>Tga	p.R1465*	ENST00000380013	0.26087	12	34	6	6	13	21	0.00164149	FALSE
TET2	chr4	105272774	C	T	NONSENSE	10	c.4393C>T	c.(4393-4395)Cga>Tga	p.R1465*	ENST00000380013	0.203704	11	43	5	6	15	28	1.40131e-05	FALSE
TET2	chr4	105272774	C	T	NONSENSE	10	c.4393C>T	c.(4393-4395)Cga>Tga	p.R1465*	ENST00000380013	0.0909091	5	50	4	1	20	30	2.13584e-10	FALSE
TET2	chr4	105272789	G	GAA	FRAME_SHIFT_INS	10	c.4408_4409insAA	c.(4408-4410)gaafs	p.A1471fs	ENST00000380013	0.0985915	7	64	2	5	33	31	1.25967e-12	FALSE
TET2	chr4	105272849	G	T	NONSENSE	10	c.4468G>T	c.(4468-4470)Gaa>Taa	p.E1490*	ENST00000380013	0.288462	15	37	8	7	23	14	0.00318525	FALSE
TET2	chr4	105272909	C	T	NONSENSE	10	c.4528C>T	c.(4528-4530)Cag>Tag	p.Q1510*	ENST00000380013	0.358974	14	25	3	11	5	20	0.108129	FALSE
TET2	chr4	105275403	T	A	NONSENSE	11	c.4893T>A	c.(4891-4893)taT>taA	p.Y1631*	ENST00000380013	0.217391	10	36	5	5	23	13	0.000156417	FALSE
TET2	chr4	105275404	C	T	NONSENSE	11	c.4894C>T	c.(4894-4896)Caa>Taa	p.Q1632*	ENST00000380013	0.152174	7	39	2	5	23	16	1.83154e-06	FALSE
TET2	chr4	105275592	AG	A	FRAME_SHIFT_DEL	11	c.5083delG	c.(5083-5085)ggtfs	p.G1695fs	ENST00000380013	0.382979	18	29	12	6	15	14	0.143865	FALSE
TET2	chr4	105275645	GA	G	FRAME_SHIFT_DEL	11	c.5136delA	c.(5134-5136)agafs	p.R1712fs	ENST00000380013	0.269231	14	38	6	8	20	18	0.00119512	FALSE
TET2	chr4	105275939	CT	C	FRAME_SHIFT_DEL	11	c.5430delT	c.(5428-5430)gctfs	p.C1811fs	ENST00000380013	0.196078	10	41	3	7	17	24	1.47377e-05	TRUE
TET2	chr4	105275986	G	T	NONSENSE	11	c.5476G>T	c.(5476-5478)Gaa>Taa	p.E1826*	ENST00000380013	0.084507	6	65	3	3	42	23	1.33213e-13	TRUE
TET2	chr4	105275997	A	AT	FRAME_SHIFT_INS	11	c.5487_5488insT	c.(5488-5490)ttgfs	p.L1830fs	ENST00000380013	0.117647	6	45	5	1	25	20	1.83236e-08	TRUE
TET2	chr4	105276053	C	G	NONSENSE	11	c.5543C>G	c.(5542-5544)tCa>tGa	p.S1848*	ENST00000380013	0.108696	10	82	7	3	42	40	3.30469e-15	TRUE
TET2	chr4	105276063	G	C	MISSENSE	11	c.5553G>C	c.(5551-5553)gaG>gaC	p.E1851D	ENST00000380013	0.097561	8	74	4	4	39	35	1.64702e-14	FALSE
TET2	chr4	105276063	G	C	MISSENSE	11	c.5553G>C	c.(5551-5553)gaG>gaC	p.E1851D	ENST00000380013	0.0515464	5	92	1	4	46	46	8.59077e-22	FALSE
TET2	chr4	105276069	CTT	C	FRAME_SHIFT_DEL	11	c.5560_5561delTT	c.(5560-5562)tttfs	p.F1854fs	ENST00000380013	0.0508475	6	112	3	3	46	66	2.09328e-26	TRUE
TET2	chr4	105276087	TG	T	FRAME_SHIFT_DEL	11	c.5578delG	c.(5578-5580)gggfs	p.G1861fs	ENST00000380013	0.196429	11	45	10	1	26	19	5.37832e-06	TRUE
TET2	chr4	105276091	G	A	MISSENSE	11	c.5581G>A	c.(5581-5583)Gga>Aga	p.G1861R	ENST00000380013	0.0735294	5	63	4	1	36	27	7.65106e-14	FALSE
TET2	chr4	105276091	G	T	NONSENSE	11	c.5581G>T	c.(5581-5583)Gga>Tga	p.G1861*	ENST00000380013	0.317073	26	56	10	16	31	25	0.00122038	TRUE
TET2	chr4	105276092	G	A	MISSENSE	11	c.5582G>A	c.(5581-5583)gGa>gAa	p.G1861E	ENST00000380013	0.335404	54	107	31	23	63	44	3.58041e-05	FALSE
TET2	chr4	105276128	T	C	MISSENSE	11	c.5618T>C	c.(5617-5619)aTt>aCt	p.I1873T	ENST00000380013	0.0754717	4	49	3	1	21	28	7.05398e-11	FALSE
TET2	chr4	105276128	T	C	MISSENSE	11	c.5618T>C	c.(5617-5619)aTt>aCt	p.I1873T	ENST00000380013	0.0649351	5	72	2	3	42	30	2.80411e-16	FALSE
TET2	chr4	105276128	T	C	MISSENSE	11	c.5618T>C	c.(5617-5619)aTt>aCt	p.I1873T	ENST00000380013	0.0786517	7	82	4	3	49	33	2.42837e-17	FALSE
TET2	chr4	105276128	T	C	MISSENSE	11	c.5618T>C	c.(5617-5619)aTt>aCt	p.I1873T	ENST00000380013	0.143836	21	125	13	8	76	49	3.27959e-19	FALSE
TET2	chr4	105276143	G	C	MISSENSE	11	c.5633G>C	c.(5632-5634)cGt>cCt	p.R1878P	ENST00000380013	0.0597015	4	63	2	2	32	31	1.10679e-14	FALSE
TET2	chr4	105276146	A	C	MISSENSE	11	c.5636A>C	c.(5635-5637)gAg>gCg	p.E1879A	ENST00000380013	0.0641026	5	73	1	4	39	34	1.49665e-16	FALSE
TET2	chr4	105276152	A	G	MISSENSE	11	c.5642A>G	c.(5641-5643)cAt>cGt	p.H1881R	ENST00000380013	0.313559	37	81	15	22	42	39	6.29189e-05	FALSE
TET2	chr4	105276160	A	G	MISSENSE	11	c.5650A>G	c.(5650-5652)Acc>Gcc	p.T1884A	ENST00000380013	0.0927835	9	88	4	5	46	42	2.00379e-17	FALSE
TET2	chr4	105276160	A	G	MISSENSE	11	c.5650A>G	c.(5650-5652)Acc>Gcc	p.T1884A	ENST00000380013	0.0818182	9	101	6	3	46	55	7.83796e-21	FALSE
TET2	chr4	105276181	A	G	MISSENSE	11	c.5671A>G	c.(5671-5673)Agg>Ggg	p.R1891G	ENST00000380013	0.0895522	6	61	4	2	31	30	1.49444e-12	FALSE
TET2	chr4	105276197	G	C	MISSENSE	11	c.5687G>C	c.(5686-5688)aGg>aCg	p.R1896T	ENST00000380013	0.169811	9	44	5	4	19	25	1.22085e-06	FALSE
TET2	chr4	105276208	G	T	MISSENSE	11	c.5698G>T	c.(5698-5700)Gtc>Ttc	p.V1900F	ENST00000380013	0.2	12	48	4	8	24	24	3.18363e-06	FALSE
TET2	chr4	105276230	T	C	MISSENSE	11	c.5720T>C	c.(5719-5721)aTg>aCg	p.M1907T	ENST00000380013	0.028169	4	138	2	2	73	65	5.99508e-36	FALSE
TET2	chr4	105276239	C	T	MISSENSE	11	c.5729C>T	c.(5728-5730)cCa>cTa	p.P1910L	ENST00000380013	0.0487805	4	78	2	2	51	27	7.6143e-19	FALSE
TET2	chr4	105276264	A	T	MISSENSE	11	c.5754A>T	c.(5752-5754)gaA>gaT	p.E1918D	ENST00000380013	0.0615385	4	61	1	3	32	29	3.91866e-14	FALSE
TP53	chr17	7673777	G	C	MISSENSE	8	c.843C>G	c.(841-843)gaC>gaG	p.D281E	ENST00000269305	0.25	10	30	7	3	13	17	0.00222143	FALSE
TP53	chr17	7673782	T	C	MISSENSE	8	c.838A>G	c.(838-840)Aga>Gga	p.R280G	ENST00000269305	0.104167	5	43	2	3	24	19	1.36805e-08	FALSE
TP53	chr17	7673803	G	A	MISSENSE	8	c.817C>T	c.(817-819)Cgt>Tgt	p.R273C	ENST00000269305	0.0757576	5	61	2	3	33	28	2.63071e-13	FALSE
TP53	chr17	7673803	G	C	MISSENSE	8	c.817C>G	c.(817-819)Cgt>Ggt	p.R273G	ENST00000269305	0.0506329	4	75	3	1	29	46	5.24347e-18	FALSE
TP53	chr17	7673806	C	T	MISSENSE	8	c.814G>A	c.(814-816)Gtg>Atg	p.V272M	ENST00000269305	0.216216	8	29	4	4	14	15	0.000752897	FALSE
TP53	chr17	7674218	T	A	MISSENSE	7	c.745A>T	c.(745-747)Agg>Tgg	p.R249W	ENST00000269305	0.173913	4	19	2	2	10	9	0.00259948	FALSE
TP53	chr17	7674233	C	T	MISSENSE	7	c.730G>A	c.(730-732)Ggc>Agc	p.G244S	ENST00000269305	0.285714	8	20	3	5	11	9	0.0356981	FALSE
TP53	chr17	7674239	A	T	MISSENSE	7	c.724T>A	c.(724-726)Tgc>Agc	p.C242S	ENST00000269305	0.142857	5	30	3	2	13	17	2.23615e-05	FALSE
TP53	chr17	7674885	C	T	MISSENSE	6	c.646G>A	c.(646-648)Gtg>Atg	p.V216M	ENST00000269305	0.235294	8	26	6	2	17	9	0.00293506	FALSE
TP53	chr17	7675071	G	A	MISSENSE	5	c.541C>T	c.(541-543)Cgc>Tgc	p.R181C	ENST00000269305	0.0655738	4	57	2	2	43	14	4.85494e-13	FALSE
TP53	chr17	7675075	A	T	MISSENSE	5	c.537T>A	c.(535-537)caT>caA	p.H179Q	ENST00000269305	0.1	4	36	3	1	24	12	1.85702e-07	FALSE
TP53	chr17	7675086	A	T	MISSENSE	5	c.526T>A	c.(526-528)Tgc>Agc	p.C176S	ENST00000269305	0.129032	12	81	10	2	54	27	9.82875e-14	FALSE
TP53	chr17	7675143	C	A	MISSENSE	5	c.469G>T	c.(469-471)Gtc>Ttc	p.V157F	ENST00000269305	0.0517241	6	110	4	2	34	76	7.54728e-26	FALSE
TP53	chr17	7675205	T	G	MISSENSE	5	c.407A>C	c.(406-408)cAa>cCa	p.Q136P	ENST00000269305	0.275862	8	21	6	2	12	9	0.0241195	FALSE
TP53	chr17	7675212	A	G	MISSENSE	5	c.400T>C	c.(400-402)Ttt>Ctt	p.F134L	ENST00000269305	0.102564	4	35	1	3	15	20	3.35316e-07	FALSE
TP53	chr17	7675218	T	G	MISSENSE	5	c.394A>C	c.(394-396)Aag>Cag	p.K132Q	ENST00000269305	0.114286	4	31	3	1	11	20	3.46545e-06	FALSE
ZRSR2	chrX	15820229	CT	C	FRAME_SHIFT_DEL	10	c.851delT	c.(850-852)cttfs	p.S285fs	ENST00000307771	0.384615	15	24	12	3	19	5	0.199591	FALSE

## Sheet: S5 Table
Supplemental Table 5. Associations of CHIP with prevalent cardiometabolic disease
			Univariate		Multivariate			Sensitivity
	Gene	n CHIP	OR (95% CI)	p value	OR (95% CI)	p value	n	OR (95% CI)	p value	n
Obesity*	CHIP	427	0.64 (0.52-0.79)	3.2e-05	0.79 (0.64-0.98)	0.031	8469	0.80 (0.65-0.99)	0.04	8469
	Large CHIP	268	0.59 (0.45-0.76)	9e-05	0.76 (0.57-0.99)	0.042	8310	0.77 (0.59-1.01)	0.07	8310
	non-DNMT3A	227	0.65 (0.48-0.85)	0.0023	0.81 (0.6-1.07)	0.15	8269	0.83 (0.62-1.10)	0.2	8269
	DNMT3A	200	0.64 (0.47-0.86)	0.0037	0.77 (0.56-1.03)	0.087	8242	0.77 (0.56-1.04)	0.09	8242
	TET2	86	0.69 (0.44-1.08)	0.11	0.91 (0.57-1.42)	0.67	8128	0.95 (0.59-1.48)	0.8	8128
	ASXL1	43	0.47 (0.22-0.9)	0.03	0.59 (0.28-1.15)	0.14	8085	0.62 (0.29-1.20)	0.2	8085
CAD^	CHIP	427	1.09 (0.89-1.34)	0.4	0.81 (0.64-1.02)	0.073	8469	0.82 (0.62-1.09)	0.17	5183
	Large CHIP	268	1.12 (0.87-1.46)	0.37	0.76 (0.57-1.01)	0.059	8310	0.78 (0.55-1.11)	0.16	5075
	non-DNMT3A	227	1.23 (0.93-1.65)	0.15	0.89 (0.65-1.22)	0.45	8269	0.91 (0.62-1.34)	0.62	5053
	DNMT3A	200	0.96 (0.72-1.29)	0.77	0.74 (0.54-1.03)	0.068	8242	0.74 (0.50-1.10)	0.14	5029
	TET2	86	0.98 (0.63-1.53)	0.91	0.73 (0.46-1.2)	0.21	8128	0.63 (0.36-1.12)	0.11	4958
	ASXL1	43	5.36 (2.16-17.89)	0.0014	2.67 (1.03-9.16)	0.07	8085	6.75 (1.35-123.14)	0.067	4924
HF#	CHIP	427	1.37 (1.11-1.68)	0.0029	1.25 (1.01-1.55)	0.036	8469	-	-	-
	Large CHIP	268	1.33 (1.02-1.72)	0.03	1.2 (0.92-1.56)	0.17	8310	-	-	-
	non-DNMT3A	227	1.49 (1.13-1.95)	0.0047	1.38 (1.04-1.82)	0.024	8269	-	-	-
	DNMT3A	200	1.24 (0.91-1.67)	0.16	1.12 (0.82-1.52)	0.47	8242	-	-	-
	TET2	86	0.9 (0.54-1.45)	0.69	0.82 (0.49-1.33)	0.44	8128	-	-	-
	ASXL1	43	1.89 (1.02-3.46)	0.039	1.85 (0.98-3.4)	0.051	8085	-	-	-
AF#	CHIP	427	1.72 (1.37-2.14)	1.8e-06	1.12 (0.88-1.42)	0.34	8469	-	-	-
	Large CHIP	268	1.75 (1.32-2.30)	6.6e-05	1.09 (0.81-1.45)	0.58	8310	-	-	-
	non-DNMT3A	227	1.92 (1.42-2.56)	1.4e-05	1.22 (0.89-1.66)	0.21	8269	-	-	-
	DNMT3A	200	1.51 (1.07-2.08)	0.014	1.01 (0.70-1.42)	0.9	8242	-	-	-
	TET2	86	1.85 (1.13-2.93)	0.011	1.16 (0.69-1.89)	0.55	8128	-	-	-
	ASXL1	43	2.56 (1.33-4.73)	0.0034	1.74 (0.88-3.34)	0.1	8085	-	-	-
*Associations for obese vs. non-obese participants defined as body-mass index (BMI) ≥30mg/kg2. Multivariate analyses are adjsuted for age, sex, ancestry and smoking. Obesity sensitivity analyses are adjusted for the Charlson Comorbidity Index (CCI). ^Multivariate analyses for coronary artery disease (CAD) are adjusted for age, sex, ancestry, smoking, diabetes, BMI, hypertension and hyperlipidemia…

## Sheet: S6 Table
Supplemental Table 6. Associations of CHIP and time-to-overall mortality
		Univariate		Multivariate*
Gene	n CHIP	HR (95% CI)	p	HR (95% CI)	p	n
CHIP	427	1.50 (1.33-1.7)	1.2e-10	1.11 (0.98-1.26)	0.1	8469
Large CHIP	268	1.65 (1.42-1.91)	5.8e-11	1.17 (1.00-1.36)	0.04	8310
non-DNMT3A	227	1.82 (1.55-2.13)	2.6e-13	1.30 (1.11-1.53)	0.001	8269
DNMT3A	200	1.21 (1.00-1.46)	0.048	0.92 (0.76-1.12)	0.4	8242
TET2	86	1.63 (1.24-2.13)	0.00045	1.19 (0.91-1.57)	0.2	8128
ASXL1	43	1.89 (1.33-2.67)	0.00034	1.29 (0.91-1.83)	0.2	8085
*Cox proportional hazard (PH) models for time-to-overall mortality. Multivariate model includes age, sex, ancestry, smoking, diabetes, hyperlipidemia, hypertension, obesity, prevalent coronary artery disease, heart failure and atrial fibrillation

## Sheet: S7 Table
Supplemental Table 7. Fine-Gray associations of CHIP and incident clinical outcomes
			Univariate		Multivariate*
	Gene	n CHIP	HR (95% CI)	p	HR (95% CI)	p	n
Time-to-incident MI or CV death	CHIP	362	1.19 (0.99-1.42)	0.063	1.06 (0.88-1.27)	0.5	7237
	Large CHIP	225	1.37 (1.11-1.68)	0.003	1.21 (0.98-1.50)	0.07	7100
	non-DNMT3A	190	1.27 (1.00-1.60)	0.049	1.04 (0.82-1.31)	0.7	7065
	DNMT3A	172	1.10 (0.84-1.44)	0.49	1.09 (0.92-1.43)	0.5	7047
	TET2	73	0.85 (0.53-1.35)	0.49	0.79 (0.50-1.26)	0.3	6948
	ASXL1	37	1.97 (1.28-3.03)	0.0019	1.32 (0.86-2.02)	0.2	6912
Time-to-incident HF hospitalization	CHIP	427	1.07 (0.90-1.28)	0.45	0.95 (0.79-1.15)	0.6	8469
	Large CHIP	268	1.08 (0.87-1.35)	0.49	0.95 (0.75-1.20)	0.7	8310
	non-DNMT3A	227	1.42 (1.14-1.77)	0.0019	1.28 (1.01-1.62)	0.04	8269
	DNMT3A	200	0.73 (0.55-0.97)	0.032	0.64 (0.47-0.86)	0.004	8242
	TET2	86	0.97 (0.64-1.46)	0.88	0.96 (0.62-1.49)	0.9	8128
	ASXL1	43	1.79 (1.11-2.86)	0.016	1.47 (0.91-2.37)	0.1	8085
Time-to-incident AF	CHIP	314	1.16 (0.91-1.48)	0.22	0.99 (0.78-1.27)	0.9	6964
	Large CHIP	196	1.26 (0.94-1.69)	0.12	1.05 (0.78-1.42)	0.74	6846
	non-DNMT3A	162	1.42 (1.04-1.94)	0.029	1.19 (0.86-1.63)	0.29	6812
	DNMT3A	152	0.92 (0.63-1.33)	0.65	0.80 (0.55-1.17)	0.25	6802
	TET2	62	1.22 (0.71-2.09)	0.47	1.01 (0.59-1.73)	0.98	6712
	ASXL1	28	2.63 (1.41-4.89)	0.0023	2.15 (1.15-4.04)	0.017	6678
*Multivariate models for incident cardiovascular (CV) outcomes are adjusted for age, sex, ancestry, smoking, diabetes, hypertension, hyperlipidemia, body-mass index, prevalent coronary disease (CAD) and heart failure (HF). Models for MI or CV death and HF hospitalization are also adjusted for prevalent atrial fibrillation.
